# Supplementary material for: 9,9-Bis[4-(prop-2-yn­yloxy)phen­yl]-9H-fluorene
Source: Acta Crystallogr Sect E Struct Rep Online. 2010 Jul 7;66(Pt 8):o1939. doi: 10.1107/S1600536810025833 (PMC3007235; doi:10.1107/S1600536810025833)
Supplement: Supplementary file 2 [file e-66-o1939-Isup2.hkl]

# 
# h,k,l, Fc-squared, Fo-squared, sigma(Fo-squared) and status flag 
# 
data_I
_shelx_title '  P212121 2204 Friedel pairs merged' 
_shelx_refln_list_code          4 
_shelx_F_calc_maximum      168.29 
_exptl_crystal_F_000       896.00 
_reflns_d_resolution_high  0.7697 
 
loop_ 
 _symmetry_equiv_pos_as_xyz 
 'x, y, z' 
 '-x+1/2, -y, z+1/2' 
 '-x, y+1/2, -z+1/2' 
 'x+1/2, -y+1/2, -z' 
 
_cell_length_a    11.0047 
_cell_length_b    12.9686 
_cell_length_c    15.4371 
_cell_angle_alpha  90.000 
_cell_angle_beta   90.000 
_cell_angle_gamma  90.000 
 
_shelx_F_squared_multiplier     1.000 
 
loop_ 
 _refln_index_h 
 _refln_index_k 
 _refln_index_l 
 _refln_F_squared_calc 
 _refln_F_squared_meas 
 _refln_F_squared_sigma 
 _refln_observed_status 
   2   0   0    13237.34    12067.16    248.07 o 
   4   0   0    10929.92    10523.24    174.16 o 
   6   0   0       10.04        8.67      2.46 o 
   8   0   0      396.06      374.63     11.59 o 
  10   0   0     7366.68     7071.88    123.58 o 
  12   0   0      211.72      200.50     11.46 o 
  14   0   0       35.15       45.58      7.95 o 
   1   1   0      599.70      570.65      8.36 o 
   2   1   0      882.57      805.46     10.51 o 
   3   1   0      449.72      421.22      6.55 o 
   4   1   0      130.49      139.88      3.54 o 
   5   1   0      361.81      355.43      6.58 o 
   6   1   0        3.90        2.18      1.50 o 
   7   1   0      845.89      904.88     14.14 o 
   8   1   0       84.70       82.41      4.25 o 
   9   1   0      757.57      762.71     13.59 o 
  10   1   0      355.61      350.14     12.40 o 
  11   1   0        7.20        5.94      2.80 o 
  12   1   0      124.65       98.37      5.93 o 
  13   1   0       98.35      100.78      7.57 o 
  14   1   0        0.04       -3.92      3.15 o 
   0   2   0     5653.88     5191.62    137.96 o 
   1   2   0      136.63      120.89      2.44 o 
   2   2   0    28322.05    24633.01    930.32 o 
   3   2   0     2294.37     2061.23     41.68 o 
   4   2   0     6178.28     5907.02     70.24 o 
   5   2   0      648.47      652.28     10.18 o 
   6   2   0     2899.20     2972.79     37.60 o 
   7   2   0      103.22      107.77      4.43 o 
   8   2   0      544.30      517.14     10.08 o 
   9   2   0      170.18      182.16      6.32 o 
  10   2   0      198.25      191.25      7.91 o 
  11   2   0      157.12      159.42      7.12 o 
  12   2   0      277.76      286.64      9.22 o 
  13   2   0      139.66      139.95      7.33 o 
  14   2   0      199.01      199.00      9.92 o 
   1   3   0      340.17      280.63      7.09 o 
   2   3   0     2041.79     2001.62     26.87 o 
   3   3   0       10.19       11.14      1.61 o 
   4   3   0      558.23      505.85      8.10 o 
   5   3   0     3471.20     3860.07     51.87 o 
   6   3   0       13.88        7.69      1.97 o 
   7   3   0      693.36      665.11     11.41 o 
   8   3   0      220.20      193.85      6.86 o 
   9   3   0        2.44        0.69      2.32 o 
  10   3   0       53.26       55.95      4.29 o 
  11   3   0      296.01      290.34      9.31 o 
  12   3   0       78.79       74.22      5.84 o 
  13   3   0       23.15       29.59      5.34 o 
  14   3   0       67.09       80.62      6.89 o 
   0   4   0      424.51      389.84      8.32 o 
   1   4   0      454.08      433.57      7.32 o 
   2   4   0     1953.79     1936.69     26.21 o 
   3   4   0     1565.57     1597.07     22.43 o 
   4   4   0      243.47      242.15      5.57 o 
   5   4   0      456.23      465.27      8.16 o 
   6   4   0     1296.58     1449.82     20.23 o 
   7   4   0      146.35      190.25      5.57 o 
   8   4   0     3082.59     3046.75     39.91 o 
   9   4   0      334.59      295.20      7.80 o 
  10   4   0       56.15       64.80      4.99 o 
  11   4   0      108.87      124.05      6.64 o 
  12   4   0       34.86       35.40      4.19 o 
  13   4   0        4.30        4.95      3.64 o 
   1   5   0       29.61       31.20      2.53 o 
   2   5   0       19.99       20.68      1.87 o 
   3   5   0      996.14     1072.75     16.00 o 
   4   5   0      570.45      594.50     10.38 o 
   5   5   0        0.23        0.24      1.20 o 
   6   5   0       52.31       76.97      5.76 o 
   7   5   0        1.02        2.55      1.84 o 
   8   5   0      577.13      548.42     10.70 o 
   9   5   0      500.88      463.78     10.09 o 
  10   5   0       44.28       43.02      3.86 o 
  11   5   0       57.71       62.60      4.76 o 
  12   5   0       44.88       44.97      5.89 o 
  13   5   0        5.89        0.43      4.21 o 
   0   6   0     1535.68     1643.11     29.60 o 
   1   6   0      294.01      304.46      6.28 o 
   2   6   0     1459.44     1552.51     25.49 o 
   3   6   0        1.06        0.33      1.38 o 
   4   6   0     1725.42     1934.07     27.58 o 
   5   6   0      127.06      133.19      6.44 o 
   6   6   0      802.44      827.91     14.57 o 
   7   6   0       57.87       47.73      3.80 o 
   8   6   0      225.24      231.03      7.27 o 
   9   6   0       25.59       31.52      3.83 o 
  10   6   0       30.64       28.42      3.93 o 
  11   6   0       44.26       33.99      5.29 o 
  12   6   0      105.43      134.84      8.88 o 
  13   6   0       34.80       39.82      6.26 o 
   1   7   0      112.42      107.72      4.81 o 
   2   7   0      565.23      568.43     10.38 o 
   3   7   0       68.02       67.62      4.84 o 
   4   7   0      306.62      331.64      8.89 o 
   5   7   0        2.74        4.67      1.52 o 
   6   7   0        3.09        5.65      2.33 o 
   7   7   0       52.91       43.20      6.53 o 
   8   7   0       10.44        7.62      2.42 o 
   9   7   0       20.27       15.36      3.92 o 
  10   7   0      153.36      165.13      9.13 o 
  11   7   0      126.03      130.21     10.22 o 
  12   7   0       93.31       85.22      7.66 o 
  13   7   0       41.16       51.75      6.62 o 
   0   8   0     5166.17     5545.96    113.89 o 
   1   8   0      423.53      466.43      9.12 o 
   2   8   0     1472.83     1625.23     24.32 o 
   3   8   0       94.62       90.02      5.14 o 
   4   8   0      103.48       99.14      5.48 o 
   5   8   0      255.66      208.70      8.40 o 
   6   8   0       31.62       30.67      3.64 o 
   7   8   0       94.96       97.86      6.40 o 
   8   8   0       31.82       27.53      3.73 o 
   9   8   0        0.07        0.37      3.30 o 
  10   8   0      273.27      306.56     12.97 o 
  11   8   0      273.79      265.99     12.02 o 
  12   8   0      142.38      156.66      9.93 o 
   1   9   0      129.46      150.21      5.89 o 
   2   9   0       25.88       27.40      2.84 o 
   3   9   0       42.50       46.96      3.70 o 
   4   9   0        2.23       -0.26      1.85 o 
   5   9   0      905.42      892.02     18.47 o 
   6   9   0      856.25      890.44     16.72 o 
   7   9   0      160.40      152.28      6.85 o 
   8   9   0      145.91      125.90     10.78 o 
   9   9   0      263.29      226.31     10.28 o 
  10   9   0      199.92      189.75     10.16 o 
  11   9   0        0.00        7.31      4.43 o 
  12   9   0       58.84       63.43      7.41 o 
   0  10   0       23.40       20.80     10.74 o 
   1  10   0       69.20       67.04      5.05 o 
   2  10   0       14.92       10.20      2.59 o 
   3  10   0       56.15       59.88      4.26 o 
   4  10   0        1.94        0.32      1.70 o 
   5  10   0        8.07        7.05      2.90 o 
   6  10   0       23.33       24.63      3.71 o 
   7  10   0      294.10      261.26     11.73 o 
   8  10   0      145.47      125.02     11.78 o 
   9  10   0        0.04        1.95      3.74 o 
  10  10   0       49.67       48.05      6.12 o 
  11  10   0        7.97        0.93      4.17 o 
   1  11   0       24.14       24.42      4.58 o 
   2  11   0       88.94       94.26      6.40 o 
   3  11   0       53.75       54.80      5.18 o 
   4  11   0        3.80        0.58      2.19 o 
   5  11   0       45.38       45.64      4.39 o 
   6  11   0      176.28      181.85     14.65 o 
   7  11   0       30.78       37.46      5.05 o 
   8  11   0      167.59      185.44      9.79 o 
   9  11   0      171.30      153.62      9.28 o 
  10  11   0       31.16       14.72      4.95 o 
   0  12   0      772.44      763.17     24.55 o 
   1  12   0       38.03       49.01      5.65 o 
   2  12   0      115.81      121.47      7.31 o 
   3  12   0      917.45      943.59     20.33 o 
   4  12   0      168.57      160.82     10.00 o 
   5  12   0       26.02       22.81      5.23 o 
   6  12   0      316.75      334.62     11.44 o 
   7  12   0       74.81       80.92      6.89 o 
   8  12   0       34.79       43.53      5.91 o 
   9  12   0      191.98      213.13     11.23 o 
  10  12   0      343.31      356.20     13.55 o 
   1  13   0      155.90      162.41     11.41 o 
   2  13   0      227.46      236.19     11.32 o 
   3  13   0     1021.99     1074.00     22.94 o 
   4  13   0        0.13       -4.88      4.24 o 
   5  13   0      238.67      235.28     12.91 o 
   6  13   0        2.84        2.43      4.69 o 
   7  13   0      451.38      422.68     16.29 o 
   8  13   0       30.92       36.98      7.18 o 
   9  13   0       24.61       25.05      5.61 o 
   0  14   0      643.39      589.11     22.57 o 
   1  14   0        0.31       -0.49      3.91 o 
   2  14   0      107.00      112.21      7.93 o 
   3  14   0       44.21       50.93      7.22 o 
   4  14   0      226.18      251.91     13.01 o 
   5  14   0       72.72       64.07      7.84 o 
   6  14   0       38.38       44.08      7.24 o 
   7  14   0      318.48      340.76     15.40 o 
   1  15   0      307.48      307.67     13.70 o 
   2  15   0      116.29      117.06      9.89 o 
   3  15   0        8.09       -4.32      6.39 o 
   4  15   0       94.63       95.30      9.59 o 
   5  15   0      142.15      150.68     12.23 o 
   6  15   0        5.87       -0.94      5.51 o 
   0  16   0        1.38       -9.04      9.89 o 
   1  16   0        2.76       -4.34      5.37 o 
   2  16   0       34.46       30.03      7.68 o 
   3  16   0        2.69        1.59      5.73 o 
   4  16   0        8.65        6.91      7.81 o 
   1   0   1     1049.20      958.46     12.78 o 
   2   0   1     1280.18     1239.89     16.89 o 
   3   0   1      130.79      163.82      3.51 o 
   4   0   1       32.03       30.06      1.88 o 
   5   0   1      344.98      350.37      6.53 o 
   6   0   1       73.34       68.54      3.23 o 
   7   0   1      223.66      209.63      5.66 o 
   8   0   1       87.35       98.77      4.63 o 
   9   0   1      174.73      169.51      9.16 o 
  10   0   1     1972.78     1978.59     28.59 o 
  11   0   1       34.52       37.79      3.96 o 
  12   0   1       21.30       20.94      3.67 o 
  13   0   1       39.57       44.90      4.79 o 
  14   0   1        5.64        7.20      3.70 o 
   0   1   1     3678.19     3423.20     44.08 o 
   1   1   1      528.91      507.77      4.86 o 
   2   1   1     5047.48     4790.88     39.73 o 
   3   1   1     5761.70     5592.18     48.70 o 
   4   1   1     1385.51     1331.60     12.39 o 
   5   1   1      342.51      385.68      4.94 o 
   6   1   1      509.79      512.92      6.34 o 
   7   1   1      214.42      198.13      3.89 o 
   8   1   1      706.84      696.51      8.64 o 
   9   1   1      531.21      500.85      7.33 o 
  10   1   1       60.09       53.98      2.98 o 
  11   1   1      137.66      150.23      4.78 o 
  12   1   1       95.41       92.27      4.96 o 
  13   1   1       45.98       52.08      3.54 o 
  14   1   1        7.76        6.77      2.59 o 
   0   2   1      280.05      275.85      4.32 o 
   1   2   1     9698.04     8873.03    142.65 o 
   2   2   1    11359.31    11065.17     91.30 o 
   3   2   1     1951.91     1917.12     16.87 o 
   4   2   1      926.02      936.55      9.65 o 
   5   2   1     1042.25     1024.61     10.28 o 
   6   2   1        1.12        2.27      1.06 o 
   7   2   1      200.81      221.71      4.12 o 
   8   2   1     1042.19     1009.31     11.30 o 
   9   2   1       44.57       40.08      2.51 o 
  10   2   1      242.96      229.32      5.08 o 
  11   2   1       52.68       55.67      3.15 o 
  12   2   1      221.48      217.58      7.27 o 
  13   2   1      138.57      148.13      5.55 o 
  14   2   1       12.32       12.58      3.09 o 
   0   3   1      589.93      585.45      8.45 o 
   1   3   1      387.79      392.52      4.66 o 
   2   3   1     5158.66     5047.30     42.11 o 
   3   3   1      199.93      217.01      3.03 o 
   4   3   1      237.04      254.80      5.47 o 
   5   3   1     2225.61     2285.52     21.63 o 
   6   3   1     1218.67     1198.33     13.34 o 
   7   3   1      341.25      336.54      5.46 o 
   8   3   1      945.57      926.34     11.13 o 
   9   3   1      371.63      372.06      6.45 o 
  10   3   1      333.24      337.75      6.44 o 
  11   3   1       15.71       16.65      2.43 o 
  12   3   1       63.14       66.93      3.79 o 
  13   3   1       80.64       73.87      4.40 o 
  14   3   1       33.96       37.83      3.79 o 
   0   4   1     1230.70     1204.01     16.55 o 
   1   4   1     1187.39     1172.30     11.73 o 
   2   4   1      137.63      136.75      2.17 o 
   3   4   1     1009.64     1079.22     10.28 o 
   4   4   1     1869.70     1964.29     17.82 o 
   5   4   1      364.36      403.12      5.25 o 
   6   4   1      545.61      566.73      7.31 o 
   7   4   1      329.29      330.08      5.50 o 
   8   4   1       93.13       85.48      3.28 o 
   9   4   1       56.23       58.75      3.03 o 
  10   4   1      347.56      334.56      6.44 o 
  11   4   1       16.51       14.79      2.58 o 
  12   4   1       38.95       30.85      3.02 o 
  13   4   1      206.80      238.69      7.68 o 
   0   5   1       37.80       47.61      1.98 o 
   1   5   1      416.19      421.38      5.14 o 
   2   5   1      817.14      877.33      9.02 o 
   3   5   1      592.04      651.47      6.88 o 
   4   5   1     1409.02     1587.56     14.88 o 
   5   5   1      928.00      930.95      9.79 o 
   6   5   1      609.01      638.29      7.66 o 
   7   5   1      197.97      212.30      4.17 o 
   8   5   1       86.73       88.09      3.35 o 
   9   5   1      141.85      151.49      4.61 o 
  10   5   1       53.33       46.10      2.76 o 
  11   5   1       47.60       46.56      3.24 o 
  12   5   1       14.47       11.15      2.89 o 
  13   5   1       59.08       71.84      5.09 o 
   0   6   1        5.37        8.43      1.22 o 
   1   6   1     2835.28     2975.56     28.28 o 
   2   6   1      668.55      722.99      9.62 o 
   3   6   1       22.03       24.10      2.17 o 
   4   6   1      281.48      277.25      4.05 o 
   5   6   1      643.67      662.72      7.76 o 
   6   6   1      897.65      904.25     10.00 o 
   7   6   1      342.79      307.01      5.16 o 
   8   6   1       68.15       62.45      2.85 o 
   9   6   1      383.70      364.59      7.20 o 
  10   6   1      117.59      112.48      4.92 o 
  11   6   1       41.56       36.35      3.69 o 
  12   6   1      251.72      272.51      8.37 o 
  13   6   1       55.77       75.73      5.30 o 
   0   7   1        8.03        9.84      1.36 o 
   1   7   1     1987.20     2071.26     19.52 o 
   2   7   1      656.48      668.09      8.22 o 
   3   7   1      985.13     1030.33     11.77 o 
   4   7   1      430.48      481.34      5.87 o 
   5   7   1       50.11       65.85      2.31 o 
   6   7   1       95.15       82.06      3.36 o 
   7   7   1      563.91      525.87      8.23 o 
   8   7   1      449.47      380.40      7.05 o 
   9   7   1      454.11      409.95      8.14 o 
  10   7   1      197.28      191.22      6.39 o 
  11   7   1      339.14      332.72      8.79 o 
  12   7   1        6.17        3.54      3.04 o 
   0   8   1      186.21      183.92      5.83 o 
   1   8   1      287.03      285.24      4.22 o 
   2   8   1       17.63       17.59      1.98 o 
   3   8   1       23.62       26.38      2.12 o 
   4   8   1      267.01      282.79      5.34 o 
   5   8   1      112.06      118.76      4.28 o 
   6   8   1      126.85      135.17      4.31 o 
   7   8   1      147.92      158.18      5.82 o 
   8   8   1      109.05      128.96      4.98 o 
   9   8   1      184.67      175.28      5.92 o 
  10   8   1       10.73        8.43      2.93 o 
  11   8   1       37.19       49.19      4.27 o 
  12   8   1       38.65       34.57      4.12 o 
   0   9   1      156.42      151.07      4.20 o 
   1   9   1      304.19      325.45      5.37 o 
   2   9   1      174.08      181.58      4.35 o 
   3   9   1      343.88      376.43      6.26 o 
   4   9   1      512.88      544.85      8.11 o 
   5   9   1      457.27      467.18      7.61 o 
   6   9   1      726.46      706.95     10.08 o 
   7   9   1      353.93      324.67      8.94 o 
   8   9   1       41.70       44.96      3.38 o 
   9   9   1       26.82       28.76      3.42 o 
  10   9   1       14.43       12.57      3.02 o 
  11   9   1      183.82      161.17      6.90 o 
  12   9   1       75.73       75.98      5.42 o 
   0  10   1        8.54       11.10      3.58 o 
   1  10   1      120.73      122.93      4.85 o 
   2  10   1      477.69      519.32      8.13 o 
   3  10   1      530.51      563.02      8.34 o 
   4  10   1        3.30        1.15      1.39 o 
   5  10   1      112.42      116.71      4.43 o 
   6  10   1      300.75      288.62      6.62 o 
   7  10   1      268.38      247.49      6.82 o 
   8  10   1       65.74       60.12      4.30 o 
   9  10   1       75.59       74.34      4.73 o 
  10  10   1       86.20       89.63      5.35 o 
  11  10   1      160.70      150.17      6.91 o 
   0  11   1       27.45       33.30      4.29 o 
   1  11   1      254.39      244.97      6.62 o 
   2  11   1      146.06      142.29      5.19 o 
   3  11   1      382.88      380.39      8.59 o 
   4  11   1      251.59      239.69      5.59 o 
   5  11   1       55.33       59.24      3.62 o 
   6  11   1      228.25      223.83      6.26 o 
   7  11   1       71.72       74.10      5.01 o 
   8  11   1       97.34       86.24      5.01 o 
   9  11   1       50.46       65.01      6.21 o 
  10  11   1       18.62       19.90      3.65 o 
   0  12   1      114.75      122.18      7.20 o 
   1  12   1      454.37      445.05      9.46 o 
   2  12   1      629.76      648.26     11.15 o 
   3  12   1       11.71       10.27      2.84 o 
   4  12   1      132.16      123.40      7.06 o 
   5  12   1       40.35       44.04      4.11 o 
   6  12   1       60.27       66.82      4.32 o 
   7  12   1       32.38       37.81      3.79 o 
   8  12   1      250.66      262.65      8.27 o 
   9  12   1      225.09      227.14      8.17 o 
  10  12   1       93.06       80.60      5.44 o 
   0  13   1      232.88      251.19      9.93 o 
   1  13   1      296.45      301.74     10.61 o 
   2  13   1      286.93      295.88      8.78 o 
   3  13   1       71.20       65.85      4.70 o 
   4  13   1        4.30       -0.36      2.84 o 
   5  13   1       38.51       39.36      4.57 o 
   6  13   1       35.78       30.71      4.40 o 
   7  13   1      170.38      153.70      7.76 o 
   8  13   1      242.11      260.11     11.81 o 
   9  13   1        7.86        8.12      3.46 o 
   0  14   1        4.95        6.57      4.86 o 
   1  14   1      111.44      112.38      5.54 o 
   2  14   1      268.27      262.38     11.90 o 
   3  14   1      105.86      100.30      6.81 o 
   4  14   1      142.40      139.88      7.36 o 
   5  14   1        2.89        1.87      3.60 o 
   6  14   1        4.18        1.90      3.63 o 
   7  14   1        9.21       11.43      4.27 o 
   0  15   1      121.53      136.80      8.86 o 
   1  15   1       14.65        9.57      3.73 o 
   2  15   1      143.97      150.17      7.05 o 
   3  15   1       58.24       60.76      5.98 o 
   4  15   1       34.17       35.98      6.44 o 
   5  15   1       75.16       81.20      6.42 o 
   6  15   1       11.94        4.84      4.18 o 
   0  16   1        0.79       -8.12      5.42 o 
   1  16   1       18.68       13.52      4.98 o 
   2  16   1      127.80      140.45     10.37 o 
   3  16   1       56.11       38.73      5.83 o 
   4  16   1       34.71       30.72      5.74 o 
   0   0   2    13305.93    12247.03    314.31 o 
   1   0   2      587.14      565.73      8.05 o 
   2   0   2     1908.84     1746.71     23.37 o 
   3   0   2     2964.04     2638.77     80.48 o 
   4   0   2     1727.15     1783.83     22.76 o 
   5   0   2      136.87      160.17      4.21 o 
   6   0   2      598.61      618.83     10.24 o 
   7   0   2      364.55      366.09      7.67 o 
   8   0   2       25.17       29.32      2.98 o 
   9   0   2      418.72      399.04      9.76 o 
  10   0   2      523.04      502.54     10.88 o 
  11   0   2      579.83      587.18     12.46 o 
  12   0   2        0.81       -3.49      2.67 o 
  13   0   2      236.96      219.60      9.09 o 
  14   0   2      203.96      204.12     13.96 o 
   0   1   2     2245.56     2128.10     34.10 o 
   1   1   2      608.14      570.26      5.86 o 
   2   1   2     1015.71      951.23      8.65 o 
   3   1   2     2013.02     1856.38     17.93 o 
   4   1   2     1281.67     1223.50     12.09 o 
   5   1   2     3499.22     3578.26     32.52 o 
   6   1   2      213.03      181.43      3.46 o 
   7   1   2      679.05      672.59      8.06 o 
   8   1   2      596.48      605.51      7.87 o 
   9   1   2      661.31      658.62      8.71 o 
  10   1   2       64.27       64.70      3.17 o 
  11   1   2      112.88      109.83      4.19 o 
  12   1   2      129.13      130.54      4.73 o 
  13   1   2        4.09        5.16      2.31 o 
  14   1   2      100.41      112.08      5.47 o 
   0   2   2    14929.55    13821.33    191.30 o 
   1   2   2       65.55       72.37      2.02 o 
   2   2   2      785.94      779.60      7.72 o 
   3   2   2       55.61       49.31      1.56 o 
   4   2   2      657.89      701.74      7.31 o 
   5   2   2      283.83      289.44      4.35 o 
   6   2   2      214.80      229.04      4.10 o 
   7   2   2      222.24      207.77      4.01 o 
   8   2   2      127.18      110.20      3.43 o 
   9   2   2      380.71      342.64      5.89 o 
  10   2   2      828.52      822.23     10.51 o 
  11   2   2      189.11      177.19      5.42 o 
  12   2   2        6.74        5.06      2.28 o 
  13   2   2       68.80       74.19      4.41 o 
  14   2   2       55.65       67.75      4.28 o 
   0   3   2     6706.63     6522.47     76.17 o 
   1   3   2     7757.14     7598.05     65.42 o 
   2   3   2     5751.25     5649.36     47.06 o 
   3   3   2      186.67      179.27      2.89 o 
   4   3   2     1126.73     1181.14     11.34 o 
   5   3   2     1948.60     2050.43     18.79 o 
   6   3   2     1063.09     1064.61     11.07 o 
   7   3   2      940.72      851.47      9.64 o 
   8   3   2     1491.00     1446.49     15.75 o 
   9   3   2     1152.56     1106.75     12.58 o 
  10   3   2       25.66       22.27      2.31 o 
  11   3   2       34.22       29.62      2.64 o 
  12   3   2       57.63       66.30      3.86 o 
  13   3   2      136.81      144.27      5.81 o 
   0   4   2     4044.87     3920.23     46.58 o 
   1   4   2      838.93      823.14      8.60 o 
   2   4   2     2375.40     2461.66     22.28 o 
   3   4   2     1874.83     1956.82     17.49 o 
   4   4   2     1603.95     1707.07     15.76 o 
   5   4   2      310.45      335.35      4.69 o 
   6   4   2      758.32      746.97      8.87 o 
   7   4   2      441.77      416.78      6.27 o 
   8   4   2      393.86      391.31      6.38 o 
   9   4   2       60.64       48.07      2.82 o 
  10   4   2      156.01      149.20      5.06 o 
  11   4   2      208.63      207.12      6.18 o 
  12   4   2      150.87      157.03      5.99 o 
  13   4   2       26.46       31.36      3.47 o 
   0   5   2        2.93        3.16      0.99 o 
   1   5   2      638.18      648.01      6.86 o 
   2   5   2      539.83      564.46      5.99 o 
   3   5   2      270.14      298.36      3.97 o 
   4   5   2       45.99       56.93      1.91 o 
   5   5   2      244.23      267.30      4.44 o 
   6   5   2       42.81       35.57      1.93 o 
   7   5   2      589.00      544.66      7.22 o 
   8   5   2       29.28       29.43      2.24 o 
   9   5   2     1110.78     1058.53     12.32 o 
  10   5   2       99.76      103.22      4.13 o 
  11   5   2       49.25       47.42      3.27 o 
  12   5   2      262.10      272.52      7.70 o 
  13   5   2      165.81      179.25      7.03 o 
   0   6   2       21.21       24.58      1.62 o 
   1   6   2      452.62      494.16      5.68 o 
   2   6   2     1578.39     1732.29     17.46 o 
   3   6   2      427.44      453.18      5.37 o 
   4   6   2      250.26      266.46      4.01 o 
   5   6   2      290.84      268.83      4.26 o 
   6   6   2      145.63      141.93      3.43 o 
   7   6   2       56.28       57.86      2.65 o 
   8   6   2      626.02      603.96      8.13 o 
   9   6   2      206.32      184.66      5.25 o 
  10   6   2       19.13       21.51      2.87 o 
  11   6   2      177.05      166.78      6.16 o 
  12   6   2       96.67      109.64      5.38 o 
  13   6   2      166.79      155.78      7.57 o 
   0   7   2      897.70     1013.91     15.65 o 
   1   7   2       93.42       84.17      1.93 o 
   2   7   2      883.31      912.88     10.31 o 
   3   7   2      554.69      611.99      7.37 o 
   4   7   2       93.47       99.72      2.49 o 
   5   7   2      237.66      229.52      4.00 o 
   6   7   2      226.47      224.17      4.56 o 
   7   7   2      644.00      633.99      9.26 o 
   8   7   2       24.53       31.93      2.90 o 
   9   7   2       55.36       43.98      3.37 o 
  10   7   2        0.26       -1.00      2.18 o 
  11   7   2      618.59      633.63     12.61 o 
  12   7   2       31.56       20.13      4.29 o 
   0   8   2      277.13      298.06      6.14 o 
   1   8   2      213.94      220.33      3.74 o 
   2   8   2     1049.36     1059.11     12.12 o 
   3   8   2      666.98      694.05      9.55 o 
   4   8   2       67.96       74.23      3.07 o 
   5   8   2      199.49      187.01      4.54 o 
   6   8   2      168.36      157.19      4.65 o 
   7   8   2      396.67      341.48      7.06 o 
   8   8   2      838.93      788.35     12.01 o 
   9   8   2       31.45       26.72      3.02 o 
  10   8   2       34.18       26.42      3.21 o 
  11   8   2       72.39       75.59      4.96 o 
  12   8   2      423.96      430.69     10.45 o 
   0   9   2      749.14      786.71     11.97 o 
   1   9   2      447.63      456.25      7.39 o 
   2   9   2      968.92      962.88     11.55 o 
   3   9   2       64.45       56.94      3.16 o 
   4   9   2      915.32      916.33     11.60 o 
   5   9   2     1348.30     1309.57     15.43 o 
   6   9   2      463.93      485.37     11.75 o 
   7   9   2       93.09       79.71      4.03 o 
   8   9   2       78.22       72.60      4.05 o 
   9   9   2       20.21       16.90      2.83 o 
  10   9   2       51.98       49.83      4.22 o 
  11   9   2       42.00       30.36      3.95 o 
  12   9   2       63.86       64.35      5.09 o 
   0  10   2        0.27        1.50      3.25 o 
   1  10   2      149.35      141.14      4.86 o 
   2  10   2      121.40      126.37      4.72 o 
   3  10   2      738.87      735.57      9.95 o 
   4  10   2      502.20      475.21      8.22 o 
   5  10   2       19.40       21.40      2.57 o 
   6  10   2      185.57      148.97      5.30 o 
   7  10   2      657.24      619.56     10.46 o 
   8  10   2        0.17        0.32      2.28 o 
   9  10   2       24.47       23.71      3.41 o 
  10  10   2      113.84      129.26      6.28 o 
  11  10   2       68.68       65.16      5.02 o 
   0  11   2      500.24      509.40     12.84 o 
   1  11   2      107.21      104.50      4.88 o 
   2  11   2     1030.50     1023.80     14.69 o 
   3  11   2     1484.52     1489.33     18.27 o 
   4  11   2      356.09      383.30      8.06 o 
   5  11   2      335.57      317.12      7.00 o 
   6  11   2      118.69      113.74      4.87 o 
   7  11   2      525.89      550.86     10.01 o 
   8  11   2      139.64      142.55      6.29 o 
   9  11   2       31.77       29.64      4.07 o 
  10  11   2      110.08      132.54      6.47 o 
   0  12   2      323.46      357.73     11.08 o 
   1  12   2       36.84       37.38      4.17 o 
   2  12   2      140.86      125.57      5.50 o 
   3  12   2      558.16      578.16     11.34 o 
   4  12   2       81.88       81.11      4.96 o 
   5  12   2        0.65        0.29      2.70 o 
   6  12   2       72.12       69.17      4.20 o 
   7  12   2      358.53      377.96      8.91 o 
   8  12   2        3.04       -0.46      2.72 o 
   9  12   2       57.41       50.22      4.53 o 
   0  13   2       26.66       26.39      4.77 o 
   1  13   2      316.97      300.41     10.20 o 
   2  13   2      522.16      557.91     11.38 o 
   3  13   2       68.45       73.20      5.30 o 
   4  13   2       47.27       50.95      4.47 o 
   5  13   2      241.86      255.51      8.26 o 
   6  13   2       72.82       69.92      5.58 o 
   7  13   2       74.78       74.90      5.78 o 
   8  13   2      120.54      120.04      7.22 o 
   0  14   2       99.96      107.80     13.77 o 
   1  14   2       70.92       76.46      5.14 o 
   2  14   2       72.56       79.58      5.28 o 
   3  14   2       51.62       45.66      4.85 o 
   4  14   2      247.51      248.31      8.59 o 
   5  14   2        2.80        5.34      3.79 o 
   6  14   2      155.38      169.18      8.36 o 
   7  14   2      160.16      172.87     11.35 o 
   0  15   2      246.33      237.65     13.34 o 
   1  15   2       70.67       82.77      6.13 o 
   2  15   2      211.15      188.14      8.53 o 
   3  15   2       99.85      102.40      9.93 o 
   4  15   2      481.31      499.24     14.03 o 
   5  15   2        9.27        7.14      4.14 o 
   6  15   2      315.48      348.39     16.18 o 
   0  16   2       14.96       17.07      6.57 o 
   1  16   2        0.15       -4.34      3.96 o 
   2  16   2       77.65       58.25      6.60 o 
   3  16   2        0.77       -4.97      4.22 o 
   4  16   2       33.87       33.87      5.82 o 
   1   0   3      408.96      430.87      6.62 o 
   2   0   3     8919.37     8473.35    108.56 o 
   3   0   3      129.71      110.90      3.29 o 
   4   0   3     1152.50     1110.79     18.59 o 
   5   0   3      622.81      705.60     10.86 o 
   6   0   3       59.87       48.35      2.89 o 
   7   0   3      202.74      206.79      5.65 o 
   8   0   3      338.63      304.66      7.37 o 
   9   0   3        0.65        2.32      2.30 o 
  10   0   3        9.77        3.05      2.52 o 
  11   0   3        5.53        6.87      2.91 o 
  12   0   3       16.86       16.78      3.53 o 
  13   0   3      176.49      192.76      9.48 o 
  14   0   3        1.88        1.60      3.84 o 
   0   1   3       13.75       12.83      1.23 o 
   1   1   3    15737.16    14397.15    249.62 o 
   2   1   3     2014.78     2042.38     17.65 o 
   3   1   3      229.98      242.80      3.20 o 
   4   1   3      241.83      259.87      3.96 o 
   5   1   3     1318.71     1312.68     12.70 o 
   6   1   3      328.95      374.14      5.48 o 
   7   1   3       65.66       62.33      2.48 o 
   8   1   3      742.36      722.73      9.07 o 
   9   1   3     1502.19     1443.23     15.38 o 
  10   1   3      202.27      200.22      4.95 o 
  11   1   3      525.43      520.22      8.20 o 
  12   1   3      198.78      208.23      5.89 o 
  13   1   3       40.35       41.32      3.60 o 
  14   1   3       22.37       19.27      3.53 o 
   0   2   3      216.84      209.58      5.32 o 
   1   2   3      995.60     1023.97     10.20 o 
   2   2   3     4297.75     4137.99     37.48 o 
   3   2   3      934.49      900.42      8.69 o 
   4   2   3     1138.01     1225.41     12.81 o 
   5   2   3      372.94      362.25      4.83 o 
   6   2   3     1010.02     1075.50     11.65 o 
   7   2   3      463.98      473.56      6.73 o 
   8   2   3      468.25      473.62      7.53 o 
   9   2   3       17.95       17.91      2.16 o 
  10   2   3      228.34      229.51      5.38 o 
  11   2   3       32.04       31.64      2.80 o 
  12   2   3       47.39       49.10      3.65 o 
  13   2   3        1.57        2.16      2.38 o 
  14   2   3      137.55      152.77      7.50 o 
   0   3   3      131.88      116.38      2.93 o 
   1   3   3     1167.05     1145.42     10.37 o 
   2   3   3     2290.89     2294.45     20.85 o 
   3   3   3      481.68      487.73      5.60 o 
   4   3   3      779.35      839.92      9.01 o 
   5   3   3       55.14       58.10      2.10 o 
   6   3   3     1014.39     1046.35     11.44 o 
   7   3   3       45.68       38.71      2.14 o 
   8   3   3       56.32       41.50      2.37 o 
   9   3   3      696.50      696.53      9.14 o 
  10   3   3       99.66       94.52      3.70 o 
  11   3   3      230.02      230.09      5.99 o 
  12   3   3       48.12       54.59      3.56 o 
  13   3   3      104.24       97.65      4.80 o 
   0   4   3     2944.60     2906.78     35.09 o 
   1   4   3      473.26      506.10      5.55 o 
   2   4   3      230.39      249.03      3.30 o 
   3   4   3      245.64      253.93      3.49 o 
   4   4   3      236.43      286.06      4.02 o 
   5   4   3      362.59      377.50      5.29 o 
   6   4   3       62.38       73.35      2.66 o 
   7   4   3      136.13      114.60      4.10 o 
   8   4   3      429.42      421.61      6.41 o 
   9   4   3      617.82      627.28      8.55 o 
  10   4   3     1034.46     1020.51     12.99 o 
  11   4   3       15.24       13.07      2.51 o 
  12   4   3       19.05       14.46      2.75 o 
  13   4   3       20.78       22.81      3.83 o 
   0   5   3      366.71      394.22      6.36 o 
   1   5   3     2409.83     2535.14     22.07 o 
   2   5   3      248.38      223.67      3.19 o 
   3   5   3      204.89      226.57      3.38 o 
   4   5   3       40.54       38.11      1.64 o 
   5   5   3      532.87      514.81      6.35 o 
   6   5   3      324.95      331.81      5.57 o 
   7   5   3       86.38       82.07      3.59 o 
   8   5   3       79.76       74.61      3.24 o 
   9   5   3      162.16      143.34      5.12 o 
  10   5   3       40.14       34.91      2.81 o 
  11   5   3      391.58      389.73      7.99 o 
  12   5   3       21.99       26.52      3.37 o 
  13   5   3        2.61        5.55      3.02 o 
   0   6   3      690.53      712.67     10.39 o 
   1   6   3      550.18      582.33      6.50 o 
   2   6   3      160.53      187.57      3.29 o 
   3   6   3       19.19       18.21      1.49 o 
   4   6   3     1353.03     1359.74     13.24 o 
   5   6   3      289.24      274.44      4.37 o 
   6   6   3      313.83      325.97      5.67 o 
   7   6   3      131.70      140.49      3.73 o 
   8   6   3     1044.51      958.22     11.82 o 
   9   6   3       71.73       66.00      3.56 o 
  10   6   3      241.74      243.99      6.67 o 
  11   6   3        9.45       11.94      2.83 o 
  12   6   3       70.47       64.19      4.72 o 
  13   6   3       62.32       80.23      5.40 o 
   0   7   3        0.55        0.03      1.25 o 
   1   7   3     2263.46     2427.39     23.55 o 
   2   7   3       57.27       47.39      1.77 o 
   3   7   3      528.02      572.57      6.59 o 
   4   7   3      386.06      373.16      5.10 o 
   5   7   3      768.66      744.41      8.53 o 
   6   7   3       49.95       53.29      2.77 o 
   7   7   3       88.05       95.86      4.10 o 
   8   7   3      161.93      169.77      6.15 o 
   9   7   3      169.90      151.71      5.50 o 
  10   7   3      176.29      175.69      6.19 o 
  11   7   3       23.17       26.44      3.34 o 
  12   7   3       60.58       65.29      4.54 o 
   0   8   3      309.65      327.41      7.14 o 
   1   8   3      625.74      693.33      7.90 o 
   2   8   3      843.00      884.14      9.86 o 
   3   8   3       68.72       60.07      2.45 o 
   4   8   3       99.91      114.36      3.65 o 
   5   8   3      147.39      143.75      5.80 o 
   6   8   3       71.28       77.51      3.77 o 
   7   8   3      236.25      249.37      6.05 o 
   8   8   3      157.46      143.07      5.26 o 
   9   8   3      116.44      110.30      4.91 o 
  10   8   3       27.30       20.40      3.02 o 
  11   8   3       83.62       76.89      4.68 o 
  12   8   3      227.39      242.98      8.70 o 
   0   9   3       37.10       28.46      2.25 o 
   1   9   3       35.21       47.12      2.33 o 
   2   9   3      711.19      678.06      8.98 o 
   3   9   3      722.53      758.95     10.50 o 
   4   9   3     1070.53     1052.36     13.70 o 
   5   9   3      228.60      231.48      6.03 o 
   6   9   3       80.97       85.99      4.07 o 
   7   9   3      368.37      365.12      9.16 o 
   8   9   3       65.13       53.64      3.67 o 
   9   9   3       20.84       22.32      3.03 o 
  10   9   3       84.18       91.97      4.90 o 
  11   9   3       98.26      106.59      5.90 o 
   0  10   3       97.10       86.14      5.55 o 
   1  10   3       34.18       34.87      2.60 o 
   2  10   3      333.88      331.36      6.24 o 
   3  10   3        5.94       12.62      2.09 o 
   4  10   3      250.10      250.64      6.45 o 
   5  10   3       50.70       48.84      3.35 o 
   6  10   3     1266.27     1221.60     16.22 o 
   7  10   3       53.04       49.99      3.58 o 
   8  10   3      274.94      274.01      7.03 o 
   9  10   3       25.65       25.44      3.22 o 
  10  10   3      132.91      125.26      6.16 o 
  11  10   3       19.67       21.15      3.99 o 
   0  11   3     1159.41     1228.19     27.46 o 
   1  11   3      773.18      783.46     12.10 o 
   2  11   3      108.21      112.52      4.99 o 
   3  11   3      465.35      455.17      8.80 o 
   4  11   3      549.28      529.29      9.79 o 
   5  11   3       56.26       44.87      3.35 o 
   6  11   3      334.92      318.49      7.31 o 
   7  11   3       46.56       41.87      3.50 o 
   8  11   3       39.42       37.48      3.61 o 
   9  11   3      253.00      263.97      8.30 o 
  10  11   3       21.93       22.72      3.77 o 
   0  12   3      256.11      238.98     13.61 o 
   1  12   3       43.20       43.93      3.51 o 
   2  12   3      561.68      562.24     13.27 o 
   3  12   3      307.67      292.77      8.60 o 
   4  12   3      229.12      192.14      7.11 o 
   5  12   3      130.98      131.24      5.64 o 
   6  12   3      109.62      105.49      6.28 o 
   7  12   3      432.84      463.74      9.40 o 
   8  12   3        7.28       15.26      3.37 o 
   9  12   3        2.92        2.60      3.01 o 
   0  13   3       33.75       41.63      5.16 o 
   1  13   3      888.57      833.18     15.79 o 
   2  13   3      609.45      624.17     12.28 o 
   3  13   3        8.84       11.53      3.52 o 
   4  13   3      304.64      322.47      8.80 o 
   5  13   3       37.51       36.10      5.34 o 
   6  13   3       87.83       93.81      5.73 o 
   7  13   3        4.11        5.20      3.64 o 
   8  13   3      130.90      146.94      7.91 o 
   0  14   3        0.07       -1.43      4.75 o 
   1  14   3      617.20      591.90     12.37 o 
   2  14   3      172.96      191.65      7.61 o 
   3  14   3        9.34        6.28      3.40 o 
   4  14   3      150.03      140.13      7.18 o 
   5  14   3        2.69       -4.68      3.12 o 
   6  14   3      108.38      133.23      7.48 o 
   7  14   3       70.14       80.21      8.12 o 
   0  15   3       17.74       13.29      7.51 o 
   1  15   3      417.43      393.70     12.32 o 
   2  15   3        1.15       -5.31      3.54 o 
   3  15   3        7.55        4.16      3.58 o 
   4  15   3       96.67      109.85      6.89 o 
   5  15   3        0.40       -1.40      4.15 o 
   6  15   3       72.21       63.75      9.03 o 
   0  16   3       36.99       39.69      7.67 o 
   1  16   3       43.33       34.49      5.28 o 
   2  16   3       55.65       34.92      5.47 o 
   3  16   3      206.70      219.61     10.68 o 
   0   0   4     4852.39     4894.29     81.30 o 
   1   0   4     4204.57     3922.84     56.62 o 
   2   0   4      116.35      112.73      3.56 o 
   3   0   4     4942.96     4868.27     63.71 o 
   4   0   4     1117.09     1159.56     17.36 o 
   5   0   4      375.91      365.99      9.72 o 
   6   0   4       84.18       83.05      3.67 o 
   7   0   4      614.50      632.65     11.05 o 
   8   0   4       13.55       13.32      2.76 o 
   9   0   4      523.90      524.50     10.76 o 
  10   0   4       16.47       12.69      2.95 o 
  11   0   4        0.02       -0.34      2.64 o 
  12   0   4      129.12      107.43      6.25 o 
  13   0   4      115.58      109.98      9.86 o 
  14   0   4       20.27       37.52      7.27 o 
   0   1   4    20069.58    18788.43    542.53 o 
   1   1   4     1644.09     1577.55     14.47 o 
   2   1   4     1466.27     1444.80     14.22 o 
   3   1   4      261.83      266.72      3.50 o 
   4   1   4      587.30      625.64      6.77 o 
   5   1   4      625.93      655.60      8.48 o 
   6   1   4       13.20       16.25      1.65 o 
   7   1   4       28.54       24.78      1.81 o 
   8   1   4      180.66      179.47      4.33 o 
   9   1   4      275.36      262.97      5.16 o 
  10   1   4      325.14      310.75      5.95 o 
  11   1   4      174.31      165.83      5.28 o 
  12   1   4       30.73       31.89      3.24 o 
  13   1   4        6.09        9.12      2.80 o 
   0   2   4    14968.55    14106.40    164.19 o 
   1   2   4    14445.68    13195.04    307.07 o 
   2   2   4     3210.51     3126.20     29.29 o 
   3   2   4     2213.73     2190.96     19.31 o 
   4   2   4      171.99      196.51      3.17 o 
   5   2   4     1472.55     1577.34     16.42 o 
   6   2   4       32.14       33.83      1.93 o 
   7   2   4      256.39      235.98      4.38 o 
   8   2   4      559.56      544.68      7.45 o 
   9   2   4      334.77      302.41      6.56 o 
  10   2   4      813.99      805.08     10.98 o 
  11   2   4      357.18      362.09      7.11 o 
  12   2   4       51.65       44.89      3.40 o 
  13   2   4       17.86       16.17      2.85 o 
   0   3   4      173.13      172.69      3.41 o 
   1   3   4     1596.87     1541.74     14.33 o 
   2   3   4     2453.05     2390.10     22.95 o 
   3   3   4     1332.07     1345.45     13.89 o 
   4   3   4       66.13       72.57      2.03 o 
   5   3   4       54.18       59.92      2.18 o 
   6   3   4        1.37        3.04      1.15 o 
   7   3   4       73.13       71.20      2.70 o 
   8   3   4       88.49       89.85      3.23 o 
   9   3   4      122.79      113.82      4.43 o 
  10   3   4      251.54      246.43      5.98 o 
  11   3   4       50.50       49.85      3.33 o 
  12   3   4      138.15      137.55      5.25 o 
  13   3   4       62.23       68.55      4.20 o 
   0   4   4      158.07      175.91      4.04 o 
   1   4   4      634.68      667.49      6.75 o 
   2   4   4     1473.65     1474.10     14.20 o 
   3   4   4     2311.11     2397.77     22.28 o 
   4   4   4     1559.69     1651.16     15.40 o 
   5   4   4      254.94      273.39      4.37 o 
   6   4   4      320.37      314.93      4.85 o 
   7   4   4      156.07      143.96      3.78 o 
   8   4   4      449.79      433.37      6.57 o 
   9   4   4      128.41      101.47      3.86 o 
  10   4   4      282.21      268.79      5.92 o 
  11   4   4      295.33      283.71      6.41 o 
  12   4   4       31.25       32.14      3.27 o 
  13   4   4       49.92       53.21      4.34 o 
   0   5   4     3363.14     3502.61     57.84 o 
   1   5   4      186.60      211.16      3.23 o 
   2   5   4      659.02      711.38      7.38 o 
   3   5   4      365.10      413.56      5.02 o 
   4   5   4      584.77      602.84      7.14 o 
   5   5   4       26.44       28.65      1.65 o 
   6   5   4      104.24      101.48      3.25 o 
   7   5   4       49.23       36.09      2.16 o 
   8   5   4      368.67      349.14      6.20 o 
   9   5   4       74.56       74.49      3.49 o 
  10   5   4       19.41       20.99      2.49 o 
  11   5   4      107.35      105.24      4.71 o 
  12   5   4       33.43       38.42      3.76 o 
  13   5   4       11.85        8.90      3.11 o 
   0   6   4       85.79       87.52      2.97 o 
   1   6   4      150.90      149.83      2.70 o 
   2   6   4      944.42      973.67      9.73 o 
   3   6   4       76.95       78.48      2.19 o 
   4   6   4      107.08       97.11      3.08 o 
   5   6   4       23.73       28.28      1.70 o 
   6   6   4       98.65      106.22      3.41 o 
   7   6   4      280.63      263.10      5.20 o 
   8   6   4      541.57      509.58      7.84 o 
   9   6   4      477.87      461.15      8.17 o 
  10   6   4      291.63      268.78      7.09 o 
  11   6   4       57.02       49.81      3.90 o 
  12   6   4       15.56       23.21      3.40 o 
  13   6   4       86.54       86.69      5.22 o 
   0   7   4      483.61      537.25      8.74 o 
   1   7   4      154.18      169.98      3.04 o 
   2   7   4      226.97      223.50      3.72 o 
   3   7   4      418.99      444.55      5.61 o 
   4   7   4      366.42      325.38      4.74 o 
   5   7   4       91.14       92.53      3.05 o 
   6   7   4      172.05      175.30      4.55 o 
   7   7   4      231.46      241.62      5.87 o 
   8   7   4       67.14       56.94      3.53 o 
   9   7   4       30.90       23.79      2.96 o 
  10   7   4      222.05      252.69      7.05 o 
  11   7   4       53.09       51.51      4.09 o 
  12   7   4       54.03       53.52      4.42 o 
   0   8   4      137.11      149.06      5.75 o 
   1   8   4      592.55      586.91      7.12 o 
   2   8   4      719.12      708.05      8.21 o 
   3   8   4      249.62      247.07      4.43 o 
   4   8   4      504.09      472.65      7.76 o 
   5   8   4     1090.21     1011.70     13.37 o 
   6   8   4      682.05      632.98      9.97 o 
   7   8   4      198.49      178.24      5.61 o 
   8   8   4      130.22      122.25      6.27 o 
   9   8   4       27.29       21.83      2.96 o 
  10   8   4       53.41       50.05      3.88 o 
  11   8   4      186.50      213.87      8.45 o 
  12   8   4       47.62       57.19      4.75 o 
   0   9   4      234.90      252.94      5.73 o 
   1   9   4      128.55      127.09      4.38 o 
   2   9   4      695.59      709.94      9.71 o 
   3   9   4      157.58      167.99      6.36 o 
   4   9   4      276.57      263.25      5.87 o 
   5   9   4      154.15      154.26      5.08 o 
   6   9   4      284.76      295.88      6.61 o 
   7   9   4       20.11       21.36      2.76 o 
   8   9   4       77.57       77.96      4.25 o 
   9   9   4       18.64       22.40      3.59 o 
  10   9   4       59.90       65.59      4.38 o 
  11   9   4      163.76      185.96      7.59 o 
   0  10   4      275.50      276.05     16.69 o 
   1  10   4     1288.64     1300.62     15.81 o 
   2  10   4      795.42      780.23     10.88 o 
   3  10   4      760.23      775.06     11.86 o 
   4  10   4      805.85      781.83     12.22 o 
   5  10   4      396.31      372.87      7.49 o 
   6  10   4      231.46      230.91      6.89 o 
   7  10   4        7.78        5.13      2.42 o 
   8  10   4      113.86      117.87      5.70 o 
   9  10   4        7.88        9.38      2.78 o 
  10  10   4       75.33       83.78      4.90 o 
  11  10   4       42.17       48.10      5.03 o 
   0  11   4      334.89      297.70      9.78 o 
   1  11   4      263.85      275.72      6.59 o 
   2  11   4       13.43       15.49      2.90 o 
   3  11   4       31.90       30.81      3.24 o 
   4  11   4       53.94       52.64      3.44 o 
   5  11   4      438.81      443.19      8.51 o 
   6  11   4      337.64      322.60      7.35 o 
   7  11   4       82.67       90.43      5.00 o 
   8  11   4       70.92       72.21      4.42 o 
   9  11   4      122.14      118.35      6.43 o 
  10  11   4      174.45      181.01      8.13 o 
   0  12   4       15.62       13.33      4.54 o 
   1  12   4       62.12       61.39      4.38 o 
   2  12   4      353.98      350.06      8.55 o 
   3  12   4      172.56      167.36      7.73 o 
   4  12   4      155.59      147.61      6.35 o 
   5  12   4       17.55       16.52      3.06 o 
   6  12   4       64.45       63.20      4.41 o 
   7  12   4      159.93      143.07      5.85 o 
   8  12   4      193.74      203.32      9.10 o 
   9  12   4        2.66        8.67      3.47 o 
   0  13   4       63.26       80.34      7.66 o 
   1  13   4      128.03      131.50      6.66 o 
   2  13   4      300.72      308.63     10.78 o 
   3  13   4      107.87       98.76      5.52 o 
   4  13   4      321.16      337.77      9.61 o 
   5  13   4       24.16       22.85      3.91 o 
   6  13   4       42.26       44.98      5.06 o 
   7  13   4       91.25      108.52      6.80 o 
   8  13   4      173.23      193.15      9.89 o 
   0  14   4      196.25      191.45     11.68 o 
   1  14   4      125.41      129.61      7.39 o 
   2  14   4       24.40       18.89      4.17 o 
   3  14   4      187.04      182.35      7.50 o 
   4  14   4       47.82       43.17      4.55 o 
   5  14   4       32.19       33.28      5.19 o 
   6  14   4       12.88        4.27      4.17 o 
   7  14   4      104.96      104.89      7.81 o 
   0  15   4       30.21       22.25      6.71 o 
   1  15   4       49.90       35.33      5.01 o 
   2  15   4      248.67      289.12     10.11 o 
   3  15   4       22.42       22.20      5.02 o 
   4  15   4      135.55      146.89      7.94 o 
   5  15   4       93.45      103.94     11.92 o 
   0  16   4      619.14      635.63     21.36 o 
   1  16   4      341.67      332.41     12.39 o 
   2  16   4       25.84       24.38      5.61 o 
   3  16   4       20.11       11.67      5.11 o 
   1   0   5      634.62      641.88      8.92 o 
   2   0   5     2574.12     2579.78     31.51 o 
   3   0   5      160.64      151.47      3.63 o 
   4   0   5      102.80       93.53      5.50 o 
   5   0   5     1005.26     1041.03     14.99 o 
   6   0   5       17.77       11.50      2.07 o 
   7   0   5      683.17      671.30     12.88 o 
   8   0   5       42.51       37.55      3.23 o 
   9   0   5      354.95      337.72      8.36 o 
  10   0   5      123.29      111.47      6.95 o 
  11   0   5       22.44       29.65      3.79 o 
  12   0   5      259.67      280.45     11.74 o 
  13   0   5      135.13      162.60     10.00 o 
   0   1   5      933.71      907.46     11.92 o 
   1   1   5     2138.78     2055.81     19.69 o 
   2   1   5      940.27      924.61      9.22 o 
   3   1   5       81.55       78.89      2.43 o 
   4   1   5     1025.18     1089.60     10.69 o 
   5   1   5      128.49      158.22      3.07 o 
   6   1   5       63.70       72.18      3.10 o 
   7   1   5       63.78       70.31      3.14 o 
   8   1   5      200.81      202.73      4.67 o 
   9   1   5       26.17       21.69      2.29 o 
  10   1   5      638.62      629.59      9.86 o 
  11   1   5       35.80       46.69      3.38 o 
  12   1   5      112.57      127.92      5.04 o 
  13   1   5       89.39       95.85      4.97 o 
   0   2   5     4288.51     4171.81     49.57 o 
   1   2   5     2176.27     2149.11     19.62 o 
   2   2   5      114.29      110.42      2.07 o 
   3   2   5     1332.97     1356.12     13.28 o 
   4   2   5      900.17      901.03      9.18 o 
   5   2   5        5.45        6.65      1.14 o 
   6   2   5      182.48      198.08      3.90 o 
   7   2   5       60.41       64.08      3.74 o 
   8   2   5      118.56      123.58      3.68 o 
   9   2   5      376.57      357.85      6.13 o 
  10   2   5      304.43      284.72      6.07 o 
  11   2   5       52.61       51.19      3.34 o 
  12   2   5       13.32       13.04      2.60 o 
  13   2   5      193.09      220.01      8.36 o 
   0   3   5     2036.83     2073.26     33.07 o 
   1   3   5     2009.57     2013.84     17.70 o 
   2   3   5     1139.90     1156.75     12.68 o 
   3   3   5     1124.85     1205.60     12.13 o 
   4   3   5      146.53      143.25      2.71 o 
   5   3   5       86.00       92.21      2.52 o 
   6   3   5       40.38       38.59      1.98 o 
   7   3   5       99.47      108.86      3.28 o 
   8   3   5     1015.31      973.06     11.22 o 
   9   3   5      282.59      234.98      5.31 o 
  10   3   5       33.53       31.28      2.71 o 
  11   3   5       44.68       42.39      3.19 o 
  12   3   5       15.89       20.25      2.87 o 
  13   3   5      227.42      214.71      6.75 o 
   0   4   5      201.36      231.46      4.47 o 
   1   4   5     1295.48     1373.11     13.22 o 
   2   4   5     5845.12     5988.65     61.13 o 
   3   4   5     1843.93     1821.81     17.51 o 
   4   4   5      571.53      614.98      8.29 o 
   5   4   5       25.45       25.73      1.74 o 
   6   4   5       96.46       88.39      2.78 o 
   7   4   5      440.79      432.69      6.71 o 
   8   4   5     1256.08     1199.41     13.92 o 
   9   4   5       41.35       36.39      2.67 o 
  10   4   5       39.81       40.34      2.98 o 
  11   4   5      186.20      175.56      7.59 o 
  12   4   5      224.50      235.78      7.18 o 
  13   4   5      141.77      135.88      6.23 o 
   0   5   5      118.99      132.76      5.40 o 
   1   5   5      598.59      656.57      6.93 o 
   2   5   5     1032.77     1127.52     12.03 o 
   3   5   5      417.56      435.71      5.73 o 
   4   5   5     1282.74     1214.42     12.75 o 
   5   5   5      222.04      218.02      4.11 o 
   6   5   5      173.10      179.37      4.08 o 
   7   5   5      196.76      189.30      4.48 o 
   8   5   5      475.01      484.56      7.59 o 
   9   5   5      395.33      386.22      7.28 o 
  10   5   5      158.92      139.21      4.88 o 
  11   5   5       83.33       79.26      4.24 o 
  12   5   5      123.41      121.48      5.60 o 
  13   5   5      360.00      379.53     11.48 o 
   0   6   5      192.40      206.37      4.64 o 
   1   6   5      455.97      548.09      6.50 o 
   2   6   5      819.51      801.18      8.67 o 
   3   6   5     1773.58     1868.09     18.26 o 
   4   6   5       37.52       33.11      2.14 o 
   5   6   5       44.62       43.90      2.47 o 
   6   6   5       89.52       86.19      3.37 o 
   7   6   5      678.92      693.75      9.29 o 
   8   6   5       24.35       29.62      2.49 o 
   9   6   5      433.31      423.34      7.85 o 
  10   6   5       51.10       47.79      3.68 o 
  11   6   5        3.50        7.33      2.74 o 
  12   6   5       22.54       23.81      3.57 o 
   0   7   5       55.78       60.02      3.87 o 
   1   7   5      582.73      620.56      7.01 o 
   2   7   5      227.31      264.62      4.35 o 
   3   7   5      740.53      793.63      8.63 o 
   4   7   5       73.45       76.63      2.70 o 
   5   7   5      175.20      180.29      4.07 o 
   6   7   5      819.78      793.79     10.64 o 
   7   7   5      825.55      835.60     11.37 o 
   8   7   5        1.34       -1.88      2.01 o 
   9   7   5       16.35        9.31      2.51 o 
  10   7   5      195.58      193.61      6.45 o 
  11   7   5      103.15      113.53      5.42 o 
  12   7   5       64.29       69.25      5.11 o 
   0   8   5      200.54      195.50      4.97 o 
   1   8   5       94.68      104.73      2.69 o 
   2   8   5      149.69      158.92      4.54 o 
   3   8   5       90.42       94.50      3.46 o 
   4   8   5      416.74      410.06      6.70 o 
   5   8   5     1391.27     1428.97     17.47 o 
   6   8   5     1413.51     1384.80     17.38 o 
   7   8   5       50.95       49.92      3.37 o 
   8   8   5      316.56      314.32      7.19 o 
   9   8   5      105.55      106.19      4.92 o 
  10   8   5      173.37      183.07      6.56 o 
  11   8   5        9.33        5.30      3.06 o 
  12   8   5       14.01       15.01      3.63 o 
   0   9   5      761.92      749.65     11.94 o 
   1   9   5      174.99      185.64      4.15 o 
   2   9   5      194.46      188.76      5.14 o 
   3   9   5      482.28      483.55      8.57 o 
   4   9   5      920.03      866.43     12.05 o 
   5   9   5       33.44       30.42      2.79 o 
   6   9   5      107.89      108.92      4.50 o 
   7   9   5      509.20      471.58      8.85 o 
   8   9   5      160.74      156.17      6.18 o 
   9   9   5      107.84      111.29      5.20 o 
  10   9   5       77.25       91.97      5.39 o 
  11   9   5       53.58       59.43      4.78 o 
   0  10   5      566.10      570.07     13.37 o 
   1  10   5      216.11      237.52      6.41 o 
   2  10   5      558.57      560.60      8.80 o 
   3  10   5      291.23      280.35      6.42 o 
   4  10   5     1319.27     1266.58     16.20 o 
   5  10   5       93.81       89.30      4.21 o 
   6  10   5      614.07      620.68     10.35 o 
   7  10   5      189.72      189.32      6.23 o 
   8  10   5      104.01      106.52      5.46 o 
   9  10   5      207.30      216.42      7.70 o 
  10  10   5       17.02       16.48      3.43 o 
   0  11   5      336.34      300.22     17.79 o 
   1  11   5      161.83      147.17      6.70 o 
   2  11   5     1234.59     1257.32     18.52 o 
   3  11   5       55.81       63.41      3.88 o 
   4  11   5       72.85       77.87      3.99 o 
   5  11   5      124.60      109.57      4.75 o 
   6  11   5        4.27        4.08      2.55 o 
   7  11   5       70.09       64.97      4.49 o 
   8  11   5       33.98       30.37      3.71 o 
   9  11   5        0.70       -1.99      2.76 o 
  10  11   5       31.02       38.95      4.72 o 
   0  12   5       33.78       21.46      6.59 o 
   1  12   5      149.34      135.54      6.96 o 
   2  12   5      664.15      688.80     12.62 o 
   3  12   5       51.22       47.50      4.19 o 
   4  12   5      428.32      440.43     10.81 o 
   5  12   5       63.13       56.75      5.34 o 
   6  12   5       19.28       15.18      3.47 o 
   7  12   5       50.76       66.03      4.69 o 
   8  12   5      131.67      152.63      6.69 o 
   9  12   5       39.40       41.87      5.00 o 
   0  13   5        3.82       -1.34      4.36 o 
   1  13   5       16.62       22.17      3.98 o 
   2  13   5      424.23      407.34     10.59 o 
   3  13   5      250.73      266.12      8.91 o 
   4  13   5       81.42       86.80      5.92 o 
   5  13   5       43.67       44.18      5.30 o 
   6  13   5        3.28       -0.02      4.30 o 
   7  13   5       46.76       37.49      4.98 o 
   8  13   5       43.79       54.65      5.70 o 
   0  14   5       25.89       21.01      6.02 o 
   1  14   5       46.94       50.15      5.67 o 
   2  14   5      106.45      109.37      9.05 o 
   3  14   5      138.76      146.28      8.33 o 
   4  14   5        6.30       14.47      4.06 o 
   5  14   5        1.71        1.64      3.96 o 
   6  14   5       19.04       14.91      4.56 o 
   7  14   5      264.98      293.38     12.04 o 
   0  15   5       23.54       25.07     14.36 o 
   1  15   5       58.72       65.92      7.51 o 
   2  15   5        7.53        0.96      4.34 o 
   3  15   5       98.44      108.28      7.76 o 
   4  15   5      174.23      163.08      9.35 o 
   5  15   5       87.54       91.72      6.95 o 
   0  16   5        2.56        4.55      7.76 o 
   1  16   5       49.69       52.99      7.65 o 
   2  16   5      158.37      183.74     11.50 o 
   0   0   6      361.08      352.03      8.21 o 
   1   0   6       58.70       54.58      2.57 o 
   2   0   6       34.03       34.97      2.42 o 
   3   0   6     1050.31     1114.59     16.72 o 
   4   0   6      525.86      529.14      8.73 o 
   5   0   6       19.22       24.25      2.50 o 
   6   0   6      169.08      154.81      5.40 o 
   7   0   6      961.07      922.27     16.32 o 
   8   0   6      201.48      158.95     10.28 o 
   9   0   6       18.05        8.62      3.03 o 
  10   0   6        9.76        8.69      2.98 o 
  11   0   6      137.18      134.24      8.42 o 
  12   0   6        3.89        5.18      3.99 o 
  13   0   6       15.56       12.48      4.26 o 
   0   1   6      334.89      383.28      6.07 o 
   1   1   6      194.88      197.58      3.20 o 
   2   1   6     1221.20     1247.19     11.62 o 
   3   1   6      831.19      874.57      8.78 o 
   4   1   6      265.88      259.40      6.22 o 
   5   1   6      253.18      259.02      4.06 o 
   6   1   6     2541.94     2533.23     23.33 o 
   7   1   6      124.21      127.38      3.56 o 
   8   1   6      399.76      427.65      6.52 o 
   9   1   6      177.75      158.43      4.47 o 
  10   1   6      590.28      591.57      9.11 o 
  11   1   6       71.69       74.96      3.88 o 
  12   1   6      153.25      152.79      5.81 o 
  13   1   6      144.51      160.62      6.64 o 
   0   2   6     3076.14     3211.43     48.13 o 
   1   2   6     1743.02     1818.06     17.89 o 
   2   2   6      454.05      495.83      5.67 o 
   3   2   6        4.10        3.88      1.03 o 
   4   2   6     1207.91     1375.29     13.19 o 
   5   2   6      596.43      662.58      7.58 o 
   6   2   6      226.93      233.92      4.13 o 
   7   2   6       82.17       79.13      2.96 o 
   8   2   6       80.38       82.88      3.17 o 
   9   2   6      229.31      217.54      5.81 o 
  10   2   6      694.60      698.51     10.17 o 
  11   2   6      109.92      108.47      4.49 o 
  12   2   6      260.66      278.60      6.83 o 
  13   2   6      153.87      172.45      6.45 o 
   0   3   6      241.71      252.93      4.63 o 
   1   3   6     1040.38     1145.42     11.37 o 
   2   3   6      373.32      382.85      5.16 o 
   3   3   6       74.56       81.28      3.00 o 
   4   3   6      900.18      984.41      9.99 o 
   5   3   6      159.07      161.76      3.55 o 
   6   3   6       55.98       55.98      2.38 o 
   7   3   6      577.44      562.28      7.91 o 
   8   3   6      640.70      614.21      8.86 o 
   9   3   6      252.71      220.93      5.22 o 
  10   3   6      208.50      186.22      5.67 o 
  11   3   6      207.66      220.65      6.17 o 
  12   3   6      463.86      480.26     10.54 o 
  13   3   6       24.81       25.75      3.26 o 
   0   4   6      261.78      319.17      5.67 o 
   1   4   6     1100.79     1214.84     11.47 o 
   2   4   6     1427.32     1379.72     13.64 o 
   3   4   6      537.10      588.02      7.44 o 
   4   4   6      224.80      230.24      4.22 o 
   5   4   6      238.46      240.61      4.37 o 
   6   4   6       11.05        9.76      1.69 o 
   7   4   6       89.56       89.94      3.58 o 
   8   4   6      522.50      503.29      7.77 o 
   9   4   6      382.88      348.14      6.57 o 
  10   4   6      138.97      138.92      4.83 o 
  11   4   6       77.62       89.91      4.44 o 
  12   4   6      165.66      154.27      5.62 o 
  13   4   6       40.23       33.48      4.12 o 
   0   5   6       10.64        8.46      1.43 o 
   1   5   6     1507.99     1614.74     15.61 o 
   2   5   6     1626.06     1661.02     16.23 o 
   3   5   6     2041.93     2100.83     20.21 o 
   4   5   6      413.94      424.32      5.95 o 
   5   5   6       13.42        8.00      1.49 o 
   6   5   6      121.17      120.75      3.90 o 
   7   5   6      475.76      468.16      9.48 o 
   8   5   6      245.81      248.92      5.64 o 
   9   5   6      372.03      368.68      7.78 o 
  10   5   6      390.88      401.32      9.15 o 
  11   5   6      249.31      251.80      6.80 o 
  12   5   6      267.52      256.84      8.72 o 
   0   6   6      172.32      172.64      4.32 o 
   1   6   6     1130.36     1128.87     11.12 o 
   2   6   6       69.51       69.36      2.20 o 
   3   6   6      202.36      247.45      4.28 o 
   4   6   6      232.02      244.33      4.41 o 
   5   6   6       90.23      106.19      4.45 o 
   6   6   6        4.32        2.88      1.59 o 
   7   6   6      716.15      718.89      9.63 o 
   8   6   6      567.15      532.10      8.20 o 
   9   6   6      191.93      179.14      6.57 o 
  10   6   6      363.46      333.30      7.75 o 
  11   6   6      224.85      220.67      7.84 o 
  12   6   6       21.53       18.15      3.64 o 
   0   7   6      288.21      282.97      5.96 o 
   1   7   6      116.17      115.74      2.73 o 
   2   7   6       47.03       50.60      1.95 o 
   3   7   6      561.03      590.97      7.81 o 
   4   7   6      958.51      971.80     11.10 o 
   5   7   6       31.75       25.63      2.04 o 
   6   7   6     1032.04      983.53     12.68 o 
   7   7   6      372.61      367.38      6.88 o 
   8   7   6      295.25      290.88      6.76 o 
   9   7   6      435.54      419.79      9.88 o 
  10   7   6      228.80      216.47      7.65 o 
  11   7   6       26.34       26.76      3.67 o 
  12   7   6      222.79      220.42      8.98 o 
   0   8   6       64.01       73.03      3.42 o 
   1   8   6      127.54      121.94      2.95 o 
   2   8   6      161.89      146.36      3.73 o 
   3   8   6       13.55        9.72      1.79 o 
   4   8   6      784.83      791.88     10.93 o 
   5   8   6     1597.12     1542.83     18.66 o 
   6   8   6      601.88      571.81      9.44 o 
   7   8   6       94.73       95.79      4.38 o 
   8   8   6      227.86      224.72      6.82 o 
   9   8   6       47.80       47.21      3.97 o 
  10   8   6       38.10       42.67      5.20 o 
  11   8   6       24.99       30.11      3.92 o 
   0   9   6      324.85      301.61      6.74 o 
   1   9   6      298.85      301.85      5.40 o 
   2   9   6       67.52       65.83      2.94 o 
   3   9   6      133.60      118.24      4.73 o 
   4   9   6      291.59      286.93      6.21 o 
   5   9   6      472.38      455.68      8.22 o 
   6   9   6       60.46       63.55      4.06 o 
   7   9   6      141.09      124.77      8.59 o 
   8   9   6      135.80      139.79      5.98 o 
   9   9   6       21.97       17.05      3.22 o 
  10   9   6      128.77      140.44      6.50 o 
  11   9   6       33.30       42.97      4.79 o 
   0  10   6       11.93       12.54      4.58 o 
   1  10   6      172.42      165.06      5.22 o 
   2  10   6      539.27      552.03      9.41 o 
   3  10   6      113.21      108.98      4.25 o 
   4  10   6       62.05       76.29      4.01 o 
   5  10   6      250.94      252.17      6.80 o 
   6  10   6      114.91      106.19      5.39 o 
   7  10   6       32.66       40.28      3.77 o 
   8  10   6      157.92      170.94      6.68 o 
   9  10   6       15.46        8.58      3.18 o 
  10  10   6        7.27        7.30      3.20 o 
   0  11   6      148.57      173.41     10.73 o 
   1  11   6      122.66      141.07      5.65 o 
   2  11   6      127.74      119.04      5.35 o 
   3  11   6      242.19      231.22      7.71 o 
   4  11   6      160.45      163.89      6.92 o 
   5  11   6      290.02      311.40      8.64 o 
   6  11   6       84.37       71.97      4.47 o 
   7  11   6      241.18      219.36      7.43 o 
   8  11   6       13.12        9.35      3.05 o 
   9  11   6       22.29       16.16      3.44 o 
   0  12   6      203.51      189.43     10.55 o 
   1  12   6       64.77       74.79      7.12 o 
   2  12   6       70.00       61.50      5.39 o 
   3  12   6       92.60       92.48      5.73 o 
   4  12   6      133.10      130.98      8.13 o 
   5  12   6      279.22      294.57      9.96 o 
   6  12   6        1.17        1.49      2.93 o 
   7  12   6       67.82       64.94      4.73 o 
   8  12   6       26.51       30.28      4.00 o 
   9  12   6        0.93        0.96      3.12 o 
   0  13   6       20.23       27.25      7.41 o 
   1  13   6       65.54       57.66      5.66 o 
   2  13   6       25.25       34.02      4.81 o 
   3  13   6      178.98      188.48      9.01 o 
   4  13   6      163.38      165.81      8.58 o 
   5  13   6       71.34       73.33      6.29 o 
   6  13   6      263.48      258.54     10.67 o 
   7  13   6      139.57      129.97      7.47 o 
   8  13   6       32.05       26.04      4.40 o 
   0  14   6       20.79       14.00      7.43 o 
   1  14   6      120.55      120.00      8.75 o 
   2  14   6      147.66      142.68      9.49 o 
   3  14   6        4.54        0.12      3.98 o 
   4  14   6       16.75        9.02      4.38 o 
   5  14   6        1.99       -0.32      3.72 o 
   6  14   6       29.14       27.58      5.32 o 
   0  15   6        6.70        4.76      7.36 o 
   1  15   6       13.80        9.30      5.39 o 
   2  15   6      170.57      153.75     10.29 o 
   3  15   6       51.46       45.18      6.95 o 
   4  15   6       71.08       79.83      9.87 o 
   0  16   6      563.99      623.17     27.04 o 
   1  16   6       88.60       95.81      9.23 o 
   1   0   7      778.32      861.94     12.52 o 
   2   0   7      137.00      133.66      3.44 o 
   3   0   7     1620.98     1734.51     22.57 o 
   4   0   7       11.41       15.33      2.51 o 
   5   0   7      294.44      335.11      6.87 o 
   6   0   7      279.84      265.06      7.16 o 
   7   0   7        0.94        2.08      2.26 o 
   8   0   7      118.98      121.84      5.37 o 
   9   0   7        5.51        0.28      2.35 o 
  10   0   7      115.56      111.74      6.49 o 
  11   0   7        0.23        1.43      3.09 o 
  12   0   7      101.73      116.40      7.44 o 
  13   0   7      213.17      225.09     10.55 o 
   0   1   7      107.86      105.54      3.02 o 
   1   1   7       48.59       58.00      4.42 o 
   2   1   7      754.32      767.16      8.55 o 
   3   1   7      609.09      685.95      7.69 o 
   4   1   7      173.07      183.61      3.65 o 
   5   1   7       66.46       66.40      3.13 o 
   6   1   7      419.68      426.52      6.63 o 
   7   1   7       84.94       88.74      5.18 o 
   8   1   7      112.91      117.98      3.73 o 
   9   1   7      218.71      199.59      5.14 o 
  10   1   7      445.40      450.19      8.29 o 
  11   1   7       23.00       20.15      2.99 o 
  12   1   7        7.46        7.15      2.79 o 
  13   1   7       43.43       49.55      4.00 o 
   0   2   7        8.57        4.73      1.28 o 
   1   2   7      660.73      698.51      7.65 o 
   2   2   7       33.91       44.62      1.75 o 
   3   2   7      762.88      809.14      9.99 o 
   4   2   7      306.77      308.32      4.92 o 
   5   2   7      507.92      538.26      6.64 o 
   6   2   7      136.46      150.64      4.19 o 
   7   2   7      590.77      576.38      8.27 o 
   8   2   7      372.05      352.27      6.31 o 
   9   2   7       19.79       19.43      2.33 o 
  10   2   7      279.60      285.96      6.39 o 
  11   2   7      371.61      367.33      7.73 o 
  12   2   7      201.95      205.92      9.92 o 
  13   2   7       30.93       32.55      3.84 o 
   0   3   7     9000.24     9117.95    126.89 o 
   1   3   7     1833.53     1856.77     17.64 o 
   2   3   7     1335.26     1412.02     14.73 o 
   3   3   7      330.78      338.09      4.76 o 
   4   3   7      160.61      158.53      3.36 o 
   5   3   7      166.17      155.89      3.59 o 
   6   3   7       78.54       74.50      2.91 o 
   7   3   7       29.49       30.77      2.40 o 
   8   3   7      396.77      392.63      6.75 o 
   9   3   7       14.79       19.02      2.35 o 
  10   3   7      752.87      735.54     11.12 o 
  11   3   7        6.98        5.06      2.27 o 
  12   3   7       16.46       21.25      3.12 o 
  13   3   7      170.60      204.13      8.03 o 
   0   4   7        0.88       -0.61      1.08 o 
   1   4   7       55.88       59.22      1.95 o 
   2   4   7     1635.28     1701.38     16.54 o 
   3   4   7      382.05      371.17      5.43 o 
   4   4   7       12.32       14.84      1.60 o 
   5   4   7       58.98       62.04      2.57 o 
   6   4   7      199.37      191.49      4.27 o 
   7   4   7       83.46       78.93      3.60 o 
   8   4   7      528.81      519.31      7.99 o 
   9   4   7      760.19      702.40     10.05 o 
  10   4   7      237.74      258.08      8.51 o 
  11   4   7       50.02       55.38      4.16 o 
  12   4   7      194.27      200.38      7.23 o 
   0   5   7      282.82      334.53      6.20 o 
   1   5   7       29.54       33.99      1.49 o 
   2   5   7      175.74      183.17      3.62 o 
   3   5   7     1837.78     1820.84     18.90 o 
   4   5   7      305.57      293.86      5.63 o 
   5   5   7      176.71      177.72      4.24 o 
   6   5   7      189.14      192.14      4.92 o 
   7   5   7       50.51       46.67      2.84 o 
   8   5   7       64.79       56.50      3.25 o 
   9   5   7       70.83       78.62      4.55 o 
  10   5   7       19.00       22.78      3.02 o 
  11   5   7      105.67      109.00      5.62 o 
  12   5   7       93.50      108.08      6.37 o 
   0   6   7      289.77      254.14      6.02 o 
   1   6   7      199.45      185.02      3.26 o 
   2   6   7      749.16      747.18      8.70 o 
   3   6   7      176.92      157.75      3.53 o 
   4   6   7      432.91      419.24      6.16 o 
   5   6   7     2021.69     1965.17     19.92 o 
   6   6   7      198.10      201.22      4.77 o 
   7   6   7      774.03      728.40      9.81 o 
   8   6   7        1.25       -0.22      1.91 o 
   9   6   7      195.48      212.66      8.85 o 
  10   6   7       32.31       33.13      3.92 o 
  11   6   7      153.62      138.16      6.41 o 
  12   6   7      269.47      288.84      8.96 o 
   0   7   7      492.29      498.08      8.73 o 
   1   7   7      103.53      112.52      2.93 o 
   2   7   7       74.15       85.61      2.82 o 
   3   7   7      106.35      100.97      3.11 o 
   4   7   7     1422.25     1385.82     14.83 o 
   5   7   7       36.29       44.14      2.82 o 
   6   7   7      188.08      189.11      5.38 o 
   7   7   7      614.98      603.67     10.00 o 
   8   7   7       87.85       89.77      4.77 o 
   9   7   7       76.38       71.26      4.53 o 
  10   7   7      151.07      152.17      6.49 o 
  11   7   7       28.15       29.00      3.78 o 
  12   7   7       47.46       53.81      4.89 o 
   0   8   7       29.38       26.70      2.54 o 
   1   8   7       26.80       34.78      2.03 o 
   2   8   7       53.90       51.17      2.38 o 
   3   8   7      363.44      348.35      6.06 o 
   4   8   7      441.91      428.91      7.93 o 
   5   8   7      404.38      398.93      7.51 o 
   6   8   7      215.63      208.90      7.33 o 
   7   8   7      150.29      139.35      5.65 o 
   8   8   7      167.03      166.20      6.33 o 
   9   8   7       32.85       40.42      3.82 o 
  10   8   7       22.14       19.85      3.48 o 
  11   8   7        8.34        7.60      3.25 o 
   0   9   7      419.69      384.79      8.77 o 
   1   9   7       15.26       16.95      1.98 o 
   2   9   7       61.95       55.60      2.81 o 
   3   9   7      136.86      137.66      4.95 o 
   4   9   7       58.29       60.96      4.26 o 
   5   9   7       42.55       46.25      3.52 o 
   6   9   7      354.92      362.35      9.33 o 
   7   9   7        9.44       15.27      2.97 o 
   8   9   7        0.75        1.58      2.58 o 
   9   9   7       76.24       81.10      5.03 o 
  10   9   7      260.96      273.47      8.42 o 
  11   9   7      193.90      207.02      8.16 o 
   0  10   7       77.60       92.45      5.69 o 
   1  10   7      367.23      355.65      8.61 o 
   2  10   7      166.80      155.14      5.07 o 
   3  10   7      511.45      499.58     10.93 o 
   4  10   7        5.79        5.48      2.38 o 
   5  10   7      178.05      171.45      6.74 o 
   6  10   7      209.27      203.43      7.81 o 
   7  10   7      316.75      308.13      8.01 o 
   8  10   7       59.87       72.10      4.81 o 
   9  10   7       21.55       22.57      3.59 o 
  10  10   7       36.53       36.59      4.33 o 
   0  11   7      362.09      346.36     16.43 o 
   1  11   7        4.72       -0.25      3.09 o 
   2  11   7      102.55       96.63      8.43 o 
   3  11   7      137.34      137.08      5.89 o 
   4  11   7      506.77      523.19     10.81 o 
   5  11   7       54.25       54.40      4.24 o 
   6  11   7       98.62      103.50      5.30 o 
   7  11   7       51.37       48.40      4.17 o 
   8  11   7       45.27       45.18      4.26 o 
   9  11   7       17.30       23.92      3.78 o 
   0  12   7       39.08       32.63      7.60 o 
   1  12   7      178.67      140.27      8.67 o 
   2  12   7       83.25       83.55      7.16 o 
   3  12   7       41.88       42.84      7.05 o 
   4  12   7      181.70      175.17      7.78 o 
   5  12   7      140.33      151.92      6.78 o 
   6  12   7       55.38       50.68      4.92 o 
   7  12   7       12.83       11.02      3.50 o 
   8  12   7       44.00       48.26      4.59 o 
   0  13   7        0.98       -6.44      5.79 o 
   1  13   7       14.34       10.18      4.85 o 
   2  13   7       41.93       26.87      5.63 o 
   3  13   7      320.59      332.88     12.79 o 
   4  13   7       70.25       65.26      6.98 o 
   5  13   7       15.21       15.20      4.05 o 
   6  13   7      137.87      140.05      8.27 o 
   7  13   7      211.17      226.79     10.54 o 
   0  14   7       19.59       -0.17      6.79 o 
   1  14   7       51.61       54.41      6.83 o 
   2  14   7       52.59       56.06      7.00 o 
   3  14   7       81.50       72.69      7.64 o 
   4  14   7       32.89       38.53      6.53 o 
   5  14   7       11.76       18.33      5.63 o 
   6  14   7        2.82       -0.59      5.05 o 
   0  15   7        9.48        3.41     15.44 o 
   1  15   7      139.48      136.10     13.00 o 
   2  15   7       21.55       20.95      6.12 o 
   3  15   7       15.25       14.37      5.91 o 
   4  15   7       16.12        6.51      5.60 o 
   0   0   8        6.42       10.85      3.50 o 
   1   0   8     3808.14     3925.84     80.59 o 
   2   0   8      399.77      402.09      6.95 o 
   3   0   8        8.38       13.15      2.22 o 
   4   0   8      436.55      417.65      7.70 o 
   5   0   8     4060.81     4133.33     51.33 o 
   6   0   8      659.01      644.56     11.24 o 
   7   0   8      398.83      369.89      9.36 o 
   8   0   8       12.44        9.76      2.54 o 
   9   0   8      170.21      169.85     10.13 o 
  10   0   8        2.09        0.95      2.93 o 
  11   0   8      194.01      223.02      9.46 o 
  12   0   8       10.02        8.31      3.89 o 
  13   0   8       96.43       87.97      8.00 o 
   0   1   8       50.61       64.34      3.97 o 
   1   1   8     1336.99     1375.09     13.62 o 
   2   1   8      247.15      270.84      3.93 o 
   3   1   8      733.74      741.02      7.95 o 
   4   1   8        2.97        3.70      1.11 o 
   5   1   8       12.09       13.76      1.54 o 
   6   1   8      224.99      227.66      5.80 o 
   7   1   8      109.00      105.29      4.87 o 
   8   1   8      668.56      658.85     10.40 o 
   9   1   8      226.58      222.67      5.65 o 
  10   1   8       52.72       50.72      3.45 o 
  11   1   8      203.30      198.92      6.40 o 
  12   1   8      209.39      187.19     11.72 o 
  13   1   8        1.18        2.04      2.93 o 
   0   2   8      527.46      534.74      9.69 o 
   1   2   8      902.68      916.50     10.23 o 
   2   2   8      308.19      310.48      4.53 o 
   3   2   8     1979.29     2061.48     18.82 o 
   4   2   8      143.36      161.79      3.24 o 
   5   2   8       51.86       56.30      2.35 o 
   6   2   8      211.48      199.81      4.61 o 
   7   2   8      375.61      344.32      7.00 o 
   8   2   8       77.43       65.11      3.15 o 
   9   2   8        9.67        3.98      1.99 o 
  10   2   8      198.30      219.21      7.01 o 
  11   2   8      106.90      120.21      5.46 o 
  12   2   8        1.99        2.97      2.70 o 
  13   2   8        3.21        7.83      3.02 o 
   0   3   8      196.51      206.61      5.43 o 
   1   3   8     3495.14     3673.88     38.52 o 
   2   3   8       96.30       90.99      3.38 o 
   3   3   8      506.94      505.45      5.90 o 
   4   3   8      131.54      140.74      4.19 o 
   5   3   8     1645.58     1682.16     17.25 o 
   6   3   8       57.45       55.60      3.05 o 
   7   3   8        0.93        4.68      1.68 o 
   8   3   8       85.49       86.40      3.61 o 
   9   3   8      443.64      448.92      8.15 o 
  10   3   8      205.99      214.24      6.38 o 
  11   3   8      152.93      148.19      5.69 o 
  12   3   8       56.43       55.98      4.27 o 
   0   4   8      214.08      221.96      4.60 o 
   1   4   8      756.33      789.35      8.79 o 
   2   4   8      464.51      467.61      6.56 o 
   3   4   8     1527.83     1479.32     15.00 o 
   4   4   8      628.14      606.94      8.50 o 
   5   4   8      302.64      317.27      6.38 o 
   6   4   8       61.44       59.20      2.76 o 
   7   4   8      590.37      549.84      9.03 o 
   8   4   8      833.90      811.23     11.47 o 
   9   4   8      319.98      285.20      6.85 o 
  10   4   8      172.17      173.88      5.84 o 
  11   4   8      269.45      267.17      7.06 o 
  12   4   8      418.22      424.46      9.64 o 
   0   5   8       81.04       86.92      3.19 o 
   1   5   8       34.16       29.99      1.43 o 
   2   5   8      253.10      234.59      3.93 o 
   3   5   8     1402.12     1527.48     16.59 o 
   4   5   8      105.14      117.03      4.04 o 
   5   5   8      944.90      944.45     11.84 o 
   6   5   8       13.00       14.52      2.11 o 
   7   5   8      599.34      586.73     11.00 o 
   8   5   8       97.33      107.61      4.86 o 
   9   5   8       26.59       32.81      3.18 o 
  10   5   8       88.62       90.63      4.71 o 
  11   5   8        6.32        3.32      2.77 o 
  12   5   8       22.69       19.29      3.94 o 
   0   6   8       61.83       62.78      2.99 o 
   1   6   8      220.71      236.57      3.98 o 
   2   6   8       44.72       43.73      2.29 o 
   3   6   8      645.39      645.81      8.73 o 
   4   6   8     2369.98     2326.42     25.40 o 
   5   6   8     2101.34     2050.87     22.01 o 
   6   6   8      646.43      662.80     11.83 o 
   7   6   8      284.19      271.15      6.40 o 
   8   6   8       12.70       10.39      2.50 o 
   9   6   8      297.15      281.82      8.86 o 
  10   6   8       66.07       68.24      4.71 o 
  11   6   8       54.90       45.48      4.22 o 
  12   6   8       21.63       13.16      3.60 o 
   0   7   8        4.37        3.52      2.13 o 
   1   7   8      101.80       99.21      3.21 o 
   2   7   8       28.53       33.11      2.24 o 
   3   7   8      115.31      114.81      3.73 o 
   4   7   8      390.75      422.36      6.94 o 
   5   7   8      505.33      497.70      7.90 o 
   6   7   8       43.26       40.59      3.26 o 
   7   7   8      439.06      421.09      8.19 o 
   8   7   8        6.70        2.00      2.52 o 
   9   7   8      109.88      109.32      5.45 o 
  10   7   8       10.14        7.01      2.99 o 
  11   7   8       31.41       31.76      4.00 o 
   0   8   8      355.06      315.70      9.02 o 
   1   8   8      627.67      668.08      9.45 o 
   2   8   8     1367.34     1389.86     15.68 o 
   3   8   8      410.86      398.20      7.20 o 
   4   8   8      779.77      741.86     10.87 o 
   5   8   8      133.38      125.82      7.59 o 
   6   8   8      372.60      339.56      7.83 o 
   7   8   8       53.30       55.91      4.01 o 
   8   8   8      111.37      109.90      5.38 o 
   9   8   8      116.20      118.26      5.80 o 
  10   8   8        9.99        9.56      3.16 o 
  11   8   8        6.94        1.98      3.14 o 
   0   9   8        0.03        2.30      2.59 o 
   1   9   8     1400.65     1385.32     19.22 o 
   2   9   8      169.85      161.26      5.08 o 
   3   9   8      396.31      372.73      7.63 o 
   4   9   8      576.76      571.69     10.07 o 
   5   9   8      433.64      421.84      9.23 o 
   6   9   8      140.26      140.02      5.76 o 
   7   9   8      104.28      109.36      5.31 o 
   8   9   8       28.37       35.37      3.78 o 
   9   9   8      208.73      222.36      7.91 o 
  10   9   8       48.22       60.46      4.89 o 
   0  10   8       26.69       30.82      4.78 o 
   1  10   8      426.57      400.25     12.06 o 
   2  10   8      123.40      119.94      8.55 o 
   3  10   8      274.42      286.33      7.43 o 
   4  10   8      117.88      119.62      5.53 o 
   5  10   8       54.32       57.42      4.02 o 
   6  10   8       89.07       79.73      4.94 o 
   7  10   8       26.65       26.18      3.48 o 
   8  10   8       12.23        8.74      3.27 o 
   9  10   8       97.10       88.54      5.45 o 
   0  11   8        7.77        4.53      5.68 o 
   1  11   8      478.25      477.94     15.52 o 
   2  11   8      176.25      179.23     12.93 o 
   3  11   8      223.62      227.66     11.25 o 
   4  11   8       81.20       98.27      5.88 o 
   5  11   8       97.55      103.58      5.79 o 
   6  11   8       93.66      104.54      5.80 o 
   7  11   8        3.29        2.31      2.82 o 
   8  11   8       95.97      109.11      5.90 o 
   9  11   8       42.12       66.87      8.01 o 
   0  12   8      178.30      161.15     29.78 o 
   1  12   8      209.61      202.55     10.38 o 
   2  12   8       55.93       42.77      5.94 o 
   3  12   8      222.20      243.75     11.25 o 
   4  12   8       24.30       29.38      5.73 o 
   5  12   8       20.12       19.42      4.01 o 
   6  12   8       64.86       75.07      5.88 o 
   7  12   8       14.53       11.94      3.85 o 
   8  12   8      240.65      288.64     10.74 o 
   0  13   8      185.48      190.62     35.68 o 
   1  13   8       77.16       73.13      7.30 o 
   2  13   8       37.98       19.06      5.39 o 
   3  13   8      149.00      153.58      9.79 o 
   4  13   8      135.98      122.09     11.47 o 
   5  13   8        5.55        8.52      5.02 o 
   6  13   8       80.10       85.26      7.11 o 
   7  13   8      102.49      136.39      9.74 o 
   0  14   8       10.32        1.55      6.65 o 
   1  14   8       18.98       20.88      5.71 o 
   2  14   8      127.96      104.73      8.61 o 
   3  14   8       40.05       37.91      6.40 o 
   4  14   8       71.26       73.91      8.01 o 
   5  14   8       50.27       52.56      7.52 o 
   0  15   8      208.97      217.31     17.59 o 
   1  15   8      472.32      529.14     17.24 o 
   2  15   8      128.74      152.90     10.55 o 
   3  15   8       63.77       54.82      7.64 o 
   1   0   9     1530.58     1606.61     21.19 o 
   2   0   9      167.09      175.62      4.39 o 
   3   0   9      239.24      217.39      6.71 o 
   4   0   9        2.93        1.89      2.49 o 
   5   0   9      103.43      101.19      4.18 o 
   6   0   9       64.17       72.08      4.38 o 
   7   0   9      107.55      103.59      4.86 o 
   8   0   9       90.83       79.02      5.68 o 
   9   0   9       74.95       67.93      5.17 o 
  10   0   9      166.27      162.66      7.85 o 
  11   0   9      443.75      405.92     13.61 o 
  12   0   9      127.72      133.25     13.69 o 
   0   1   9      403.29      444.61      7.63 o 
   1   1   9      510.13      508.12      6.33 o 
   2   1   9     1570.53     1539.17     14.51 o 
   3   1   9      313.65      310.95      4.40 o 
   4   1   9      199.19      189.55      3.49 o 
   5   1   9      171.25      178.07      3.65 o 
   6   1   9       47.08       51.31      2.56 o 
   7   1   9      285.39      269.36      5.60 o 
   8   1   9       92.47       77.33      3.70 o 
   9   1   9      188.05      159.92      5.66 o 
  10   1   9        0.87        2.36      2.32 o 
  11   1   9       73.00       76.29      4.85 o 
  12   1   9       79.59       74.23      5.17 o 
   0   2   9      433.17      464.40      9.54 o 
   1   2   9      529.38      497.21      6.26 o 
   2   2   9      320.67      318.60      5.84 o 
   3   2   9       74.11       68.14      2.41 o 
   4   2   9       36.39       33.96      1.72 o 
   5   2   9      242.63      231.35      4.65 o 
   6   2   9      180.55      166.58      4.68 o 
   7   2   9       13.29       14.16      2.11 o 
   8   2   9       55.63       55.85      3.66 o 
   9   2   9      187.35      179.12      5.63 o 
  10   2   9       32.75       36.60      3.41 o 
  11   2   9        3.22        8.66      2.74 o 
  12   2   9       98.44      105.25      5.55 o 
   0   3   9      446.68      463.89     10.38 o 
   1   3   9      538.47      565.13      7.29 o 
   2   3   9      233.15      263.79      6.02 o 
   3   3   9      655.93      676.57      9.32 o 
   4   3   9      332.99      332.44      6.12 o 
   5   3   9      350.57      348.62      6.43 o 
   6   3   9      152.82      157.67      4.56 o 
   7   3   9       11.87       10.32      2.05 o 
   8   3   9       53.51       56.47      3.75 o 
   9   3   9       10.60        6.97      2.26 o 
  10   3   9      255.06      266.90      6.85 o 
  11   3   9      230.63      227.91      7.38 o 
  12   3   9       43.31       59.18      4.46 o 
   0   4   9        6.55       10.81      2.09 o 
   1   4   9      351.54      382.66      5.34 o 
   2   4   9      140.93      139.29      3.54 o 
   3   4   9      307.28      325.54      5.57 o 
   4   4   9      701.81      682.43     10.90 o 
   5   4   9      238.48      243.19      5.41 o 
   6   4   9      123.91      129.24      4.29 o 
   7   4   9       30.22       24.13      2.48 o 
   8   4   9      183.97      188.18      7.39 o 
   9   4   9       20.17       14.90      2.54 o 
  10   4   9       15.92       14.99      2.76 o 
  11   4   9       36.24       34.75      4.26 o 
  12   4   9       64.56       64.94      4.96 o 
   0   5   9      196.24      211.04      5.99 o 
   1   5   9       50.74       55.45      2.16 o 
   2   5   9      406.36      400.79      6.24 o 
   3   5   9       38.53       39.27      2.36 o 
   4   5   9      335.86      338.85      6.02 o 
   5   5   9       93.83       92.70      3.81 o 
   6   5   9      246.06      220.61      5.24 o 
   7   5   9      165.43      182.72      5.89 o 
   8   5   9      171.41      170.47      5.80 o 
   9   5   9      179.48      170.92      6.47 o 
  10   5   9       19.28       16.26      3.12 o 
  11   5   9       20.45       18.96      3.46 o 
  12   5   9       87.25      104.41      6.98 o 
   0   6   9        1.53        2.15      1.95 o 
   1   6   9      142.38      137.26      4.77 o 
   2   6   9      630.87      634.99      8.59 o 
   3   6   9      137.50      119.64      4.02 o 
   4   6   9      193.92      186.08      4.97 o 
   5   6   9     1949.91     1906.72     23.45 o 
   6   6   9     1026.12     1000.05     13.81 o 
   7   6   9      216.47      213.40      6.33 o 
   8   6   9      326.18      337.50     10.62 o 
   9   6   9       27.35       31.50      3.33 o 
  10   6   9       69.20       61.04      4.59 o 
  11   6   9       18.36       20.86      3.67 o 
   0   7   9        0.98       -0.65      2.32 o 
   1   7   9      259.70      267.28      5.95 o 
   2   7   9     1239.18     1226.87     14.21 o 
   3   7   9      229.75      226.61      4.97 o 
   4   7   9     1222.35     1198.60     14.37 o 
   5   7   9       24.15       28.11      2.59 o 
   6   7   9      515.26      513.66      9.09 o 
   7   7   9        8.15       12.53      2.78 o 
   8   7   9       48.45       49.14      4.00 o 
   9   7   9       20.08       20.63      3.34 o 
  10   7   9        0.02       -0.34      2.72 o 
  11   7   9       23.43       19.35      3.69 o 
   0   8   9       57.50       44.69      4.30 o 
   1   8   9      200.52      193.49      5.31 o 
   2   8   9      616.11      605.58      9.27 o 
   3   8   9      103.93      110.49      4.19 o 
   4   8   9      243.32      248.45      5.88 o 
   5   8   9      118.42      119.99      4.66 o 
   6   8   9      186.96      183.90      7.26 o 
   7   8   9      100.92       99.77      5.07 o 
   8   8   9       78.85       87.07      4.99 o 
   9   8   9       20.91       20.58      3.50 o 
  10   8   9       27.49       33.73      4.08 o 
   0   9   9     2627.71     2569.07     42.31 o 
   1   9   9        8.88       11.13      2.54 o 
   2   9   9      370.69      369.55      8.21 o 
   3   9   9      312.53      310.54      7.14 o 
   4   9   9      418.50      420.72      9.26 o 
   5   9   9      114.92      121.73      5.67 o 
   6   9   9       82.23       77.40      5.14 o 
   7   9   9       81.96       94.53      5.12 o 
   8   9   9        2.26        6.83      2.92 o 
   9   9   9        9.55       17.42      3.51 o 
  10   9   9       47.13       57.96      4.88 o 
   0  10   9       42.30       61.92      6.27 o 
   1  10   9      424.32      385.49     11.33 o 
   2  10   9      112.48      109.92      5.71 o 
   3  10   9       98.09       95.31      5.44 o 
   4  10   9        6.46        4.17      2.79 o 
   5  10   9       59.46       59.23      4.47 o 
   6  10   9      143.93      140.80      6.53 o 
   7  10   9       51.12       48.09      4.35 o 
   8  10   9      105.89      122.87      6.11 o 
   9  10   9      324.65      369.55      9.61 o 
   0  11   9      133.49      119.91     16.51 o 
   1  11   9      178.22      161.41     11.14 o 
   2  11   9       36.40       22.63      4.12 o 
   3  11   9       40.10       44.06      5.01 o 
   4  11   9      129.45      123.38      7.41 o 
   5  11   9       61.44       50.97      4.46 o 
   6  11   9       29.81       31.23      4.03 o 
   7  11   9       96.96      101.06      6.55 o 
   8  11   9        3.87        4.33      3.66 o 
   0  12   9      115.65      129.80     12.44 o 
   1  12   9       34.59       23.19      5.38 o 
   2  12   9      117.89      107.62      8.15 o 
   3  12   9       46.16       55.79      9.93 o 
   4  12   9       58.77       72.29      7.20 o 
   5  12   9       53.45       42.35      6.66 o 
   6  12   9       46.86       55.14      5.40 o 
   7  12   9       35.47       34.18      5.05 o 
   0  13   9        0.14       -8.43      7.87 o 
   1  13   9       17.59       12.08      5.22 o 
   2  13   9       27.24       57.94     21.28 o 
   3  13   9      196.05      201.68     11.96 o 
   4  13   9      264.69      276.24     12.87 o 
   5  13   9      123.23      121.01     11.61 o 
   6  13   9      142.48      164.69     12.77 o 
   0  14   9        9.62        2.89      7.42 o 
   1  14   9      113.25      128.63      9.58 o 
   2  14   9       24.18       19.09      5.86 o 
   3  14   9       23.16       22.51      6.05 o 
   4  14   9       67.00       73.91      8.11 o 
   0  15   9       11.16       15.77      9.06 o 
   1  15   9        2.50       -5.20      5.40 o 
   0   0  10      183.97      198.05      6.76 o 
   1   0  10      729.19      749.08     11.44 o 
   2   0  10      218.86      218.68      5.16 o 
   3   0  10      649.32      626.30     10.28 o 
   4   0  10      158.78      152.58      4.73 o 
   5   0  10        0.20        0.84      1.84 o 
   6   0  10      363.25      381.86      8.31 o 
   7   0  10       78.11       81.97      6.12 o 
   8   0  10       12.15        7.68      3.59 o 
   9   0  10      130.90      120.66      7.82 o 
  10   0  10      202.41      220.73     12.36 o 
  11   0  10      114.64      130.15      8.93 o 
  12   0  10       35.09       46.63      6.34 o 
   0   1  10        0.51        4.11      1.48 o 
   1   1  10       18.57       16.00      1.48 o 
   2   1  10       31.51       32.47      1.95 o 
   3   1  10       41.08       49.20      2.34 o 
   4   1  10      138.02      140.77      3.85 o 
   5   1  10      391.82      402.80      6.61 o 
   6   1  10      466.77      488.61      7.73 o 
   7   1  10      341.30      333.25      6.86 o 
   8   1  10       73.89       81.96      4.25 o 
   9   1  10       48.71       45.20      3.81 o 
  10   1  10       23.56       27.44      3.52 o 
  11   1  10      237.57      241.59      8.25 o 
  12   1  10       49.42       54.52      4.69 o 
   0   2  10       94.47       96.74      4.54 o 
   1   2  10       53.19       65.47      2.34 o 
   2   2  10       14.01       16.55      1.64 o 
   3   2  10      544.31      540.75      7.10 o 
   4   2  10       11.87       11.10      1.73 o 
   5   2  10       97.36      103.95      3.66 o 
   6   2  10       51.58       50.76      2.91 o 
   7   2  10      586.58      548.11      9.91 o 
   8   2  10       18.68       23.48      2.35 o 
   9   2  10       21.09       21.79      2.90 o 
  10   2  10      181.45      163.46      6.57 o 
  11   2  10      144.12      142.63      6.96 o 
  12   2  10       56.15       57.01      4.86 o 
   0   3  10       15.52        8.44      2.15 o 
   1   3  10       80.32       78.30      3.39 o 
   2   3  10       29.93       33.78      2.08 o 
   3   3  10      284.30      280.63      5.68 o 
   4   3  10      156.66      151.19      4.10 o 
   5   3  10      326.77      328.20      7.00 o 
   6   3  10        7.02        7.86      1.96 o 
   7   3  10      342.92      331.56      6.51 o 
   8   3  10      249.01      246.39      6.30 o 
   9   3  10      254.81      231.47      6.65 o 
  10   3  10        3.64        3.09      2.42 o 
  11   3  10       18.60       19.86      3.48 o 
  12   3  10      125.56      133.89      6.70 o 
   0   4  10      420.47      427.23     11.11 o 
   1   4  10      261.01      253.98      4.77 o 
   2   4  10      166.33      168.59      3.95 o 
   3   4  10      262.81      261.62      5.60 o 
   4   4  10      205.65      218.10      5.17 o 
   5   4  10       62.19       53.50      3.03 o 
   6   4  10       43.80       41.73      2.94 o 
   7   4  10      120.88      123.71      4.48 o 
   8   4  10       81.75       81.40      4.18 o 
   9   4  10      101.16      101.27      6.16 o 
  10   4  10       34.83       33.99      3.30 o 
  11   4  10       89.05       85.41      4.98 o 
   0   5  10       68.92       72.07      4.67 o 
   1   5  10       92.30       92.73      3.64 o 
   2   5  10      215.36      193.56      4.80 o 
   3   5  10      411.41      396.04      6.55 o 
   4   5  10      286.98      268.94      5.47 o 
   5   5  10      281.06      269.59      5.68 o 
   6   5  10      433.19      437.53      8.00 o 
   7   5  10      819.33      859.48     12.70 o 
   8   5  10      741.99      720.85     12.50 o 
   9   5  10      193.90      202.96      6.96 o 
  10   5  10      113.01      114.07      5.81 o 
  11   5  10      167.06      162.33      7.02 o 
   0   6  10      705.10      681.13     14.93 o 
   1   6  10      268.79      275.02      5.68 o 
   2   6  10      761.40      724.61     10.37 o 
   3   6  10      796.73      771.12     10.98 o 
   4   6  10     1531.92     1513.78     17.29 o 
   5   6  10      808.76      797.24     10.96 o 
   6   6  10      948.10      948.71     13.29 o 
   7   6  10       75.48       70.36      3.70 o 
   8   6  10        8.76       10.50      2.66 o 
   9   6  10       62.09       70.58      4.38 o 
  10   6  10       12.77       16.61      3.29 o 
  11   6  10       57.08       63.82      4.91 o 
   0   7  10       24.89       18.34      3.53 o 
   1   7  10      940.24      863.84     12.63 o 
   2   7  10       80.20       88.69      4.06 o 
   3   7  10      539.97      483.55     12.16 o 
   4   7  10      147.65      151.88      5.17 o 
   5   7  10      477.35      507.86      8.29 o 
   6   7  10      782.40      745.85     11.57 o 
   7   7  10      221.42      226.31      7.32 o 
   8   7  10        0.03        1.45      2.59 o 
   9   7  10      122.68      116.13      5.85 o 
  10   7  10      265.06      280.13      8.69 o 
   0   8  10        4.18        4.62      3.39 o 
   1   8  10        1.02        2.03      1.96 o 
   2   8  10      152.85      151.92      5.29 o 
   3   8  10      102.09       81.33      4.15 o 
   4   8  10      865.98      852.24     13.21 o 
   5   8  10       87.28       78.01      4.36 o 
   6   8  10      940.03      910.67     15.89 o 
   7   8  10      137.05      143.70      6.43 o 
   8   8  10       31.38       30.87      3.65 o 
   9   8  10      147.26      160.24      6.86 o 
  10   8  10       14.70       24.84      3.93 o 
   0   9  10      169.08      163.21      7.58 o 
   1   9  10      690.32      578.28     13.13 o 
   2   9  10       33.21       33.07      3.35 o 
   3   9  10       97.33       96.88      4.94 o 
   4   9  10      225.80      248.03      7.42 o 
   5   9  10       91.97       88.48      5.14 o 
   6   9  10        3.64        0.12      3.08 o 
   7   9  10      417.69      400.16     12.00 o 
   8   9  10        8.89       10.62      3.70 o 
   9   9  10       48.07       51.11      5.00 o 
   0  10  10       84.15       76.05      6.99 o 
   1  10  10       21.94       15.65      3.97 o 
   2  10  10       45.65       35.80      6.43 o 
   3  10  10      183.51      165.99      7.24 o 
   4  10  10        3.43        2.64      3.07 o 
   5  10  10      110.74      109.52      6.30 o 
   6  10  10       60.17       56.57      4.72 o 
   7  10  10       34.08       31.93      4.22 o 
   8  10  10       67.86       72.08      5.87 o 
   9  10  10      119.78      129.82     10.09 o 
   0  11  10        0.95        1.30      5.82 o 
   1  11  10       32.04       26.46      5.19 o 
   2  11  10      269.01      284.98     11.76 o 
   3  11  10      106.97       98.62      6.98 o 
   4  11  10      191.74      167.74      9.89 o 
   5  11  10      164.97      162.45      7.75 o 
   6  11  10       83.87       92.25      5.80 o 
   7  11  10      101.13       97.66      6.07 o 
   8  11  10      143.24      174.18      8.05 o 
   0  12  10       12.60       12.35      7.11 o 
   1  12  10      104.09       87.51      7.96 o 
   2  12  10      129.00      133.98      9.19 o 
   3  12  10      465.10      482.15     19.19 o 
   4  12  10       37.25       44.48      6.45 o 
   5  12  10        6.69       10.89      4.31 o 
   6  12  10      121.16      151.34      8.93 o 
   7  12  10      368.30      417.98     16.75 o 
   0  13  10       28.68       24.76      8.49 o 
   1  13  10       20.38       19.22      5.68 o 
   2  13  10       57.44       45.04      6.83 o 
   3  13  10      200.40      188.96     11.20 o 
   4  13  10        9.73       14.59      5.63 o 
   5  13  10      433.16      465.87     30.13 o 
   0  14  10       41.69       14.59     12.09 o 
   1  14  10      175.08      180.36     11.23 o 
   2  14  10        1.92        6.08      5.52 o 
   3  14  10       61.79       57.91     10.07 o 
   1   0  11      766.87      843.28     14.53 o 
   2   0  11      374.41      402.90      8.92 o 
   3   0  11       15.53       17.94      2.76 o 
   4   0  11      114.77      119.46      6.19 o 
   5   0  11        5.62        2.75      2.79 o 
   6   0  11      299.30      296.97      9.80 o 
   7   0  11        0.21       -2.09      4.39 o 
   8   0  11       59.09       44.09      9.73 o 
   9   0  11       81.02       73.76      7.53 o 
  10   0  11        6.19        7.32      4.16 o 
  11   0  11      468.86      481.37     15.37 o 
   0   1  11       63.33       54.91      3.56 o 
   1   1  11     1595.07     1644.20     16.59 o 
   2   1  11      459.88      452.88      6.35 o 
   3   1  11      230.42      242.86      4.51 o 
   4   1  11       52.74       53.88      3.56 o 
   5   1  11      141.25      137.61      4.62 o 
   6   1  11      354.67      338.78      6.93 o 
   7   1  11      327.09      342.95      7.72 o 
   8   1  11       44.71       37.35      3.46 o 
   9   1  11       57.28       47.12      4.55 o 
  10   1  11       16.78       16.95      3.26 o 
  11   1  11       19.85       19.00      3.55 o 
   0   2  11     1940.78     1944.83     31.51 o 
   1   2  11      381.03      393.94      6.23 o 
   2   2  11      357.73      374.22      5.64 o 
   3   2  11      646.90      656.47     10.55 o 
   4   2  11      149.16      155.10      4.26 o 
   5   2  11       77.80       78.57      3.58 o 
   6   2  11      120.81      118.37      4.21 o 
   7   2  11      332.03      303.32      8.72 o 
   8   2  11      149.06      137.57      5.71 o 
   9   2  11        6.25        1.37      2.91 o 
  10   2  11       70.96       70.95      4.76 o 
  11   2  11      106.25      117.60      6.17 o 
   0   3  11       44.50       45.75      3.49 o 
   1   3  11       16.94       14.83      1.75 o 
   2   3  11       53.03       58.41      3.00 o 
   3   3  11      781.69      777.55     10.08 o 
   4   3  11      261.17      276.53      5.49 o 
   5   3  11      293.92      293.70      5.87 o 
   6   3  11      210.41      224.94      5.27 o 
   7   3  11      770.24      735.05     15.86 o 
   8   3  11      343.42      350.10      8.15 o 
   9   3  11      254.59      252.13     10.36 o 
  10   3  11      100.97      102.64      5.64 o 
  11   3  11       72.92       84.26      5.64 o 
   0   4  11        8.22        5.45      2.27 o 
   1   4  11      611.80      597.68     10.78 o 
   2   4  11       24.47       19.31      2.36 o 
   3   4  11      338.23      326.40      7.30 o 
   4   4  11      133.75      127.17      5.17 o 
   5   4  11      764.25      734.25     11.42 o 
   6   4  11      103.34      106.19      4.12 o 
   7   4  11       61.53       66.43      3.58 o 
   8   4  11       47.66       46.36      3.49 o 
   9   4  11      127.69      125.90      5.14 o 
  10   4  11       51.75       57.05      4.49 o 
  11   4  11       36.50       36.62      4.44 o 
   0   5  11       35.33       42.82      4.32 o 
   1   5  11       27.09       35.65      5.21 o 
   2   5  11      974.27      977.89     12.91 o 
   3   5  11      558.22      566.92     11.45 o 
   4   5  11       17.56       17.74      2.37 o 
   5   5  11     1230.16     1197.69     15.65 o 
   6   5  11      130.79      132.20      4.66 o 
   7   5  11      381.58      386.30      8.14 o 
   8   5  11      154.29      155.07      6.53 o 
   9   5  11       40.14       41.99      3.69 o 
  10   5  11       75.90       76.20      5.07 o 
  11   5  11       32.33       39.65      5.83 o 
   0   6  11       68.25       76.28      5.41 o 
   1   6  11      316.16      276.21      6.42 o 
   2   6  11      560.63      577.54      9.11 o 
   3   6  11      136.64      139.51      4.76 o 
   4   6  11      508.85      511.22     10.34 o 
   5   6  11      168.84      171.13      5.50 o 
   6   6  11      347.56      332.73      7.26 o 
   7   6  11      103.40      104.38      4.46 o 
   8   6  11        2.44        4.26      2.79 o 
   9   6  11      226.51      242.87      7.46 o 
  10   6  11       12.79       19.09      3.89 o 
   0   7  11      809.49      797.85     17.25 o 
   1   7  11        6.03        0.25      1.98 o 
   2   7  11       33.74       40.30      3.18 o 
   3   7  11      102.61      101.13      4.23 o 
   4   7  11      246.47      241.84      6.47 o 
   5   7  11      351.86      343.83      7.92 o 
   6   7  11       12.13       12.77      2.78 o 
   7   7  11       74.70       77.91      5.00 o 
   8   7  11        5.68       -0.19      3.07 o 
   9   7  11      200.17      210.79      9.00 o 
  10   7  11       13.88       16.87      3.58 o 
   0   8  11        1.71        3.48      3.18 o 
   1   8  11      363.87      299.34      7.50 o 
   2   8  11      533.93      481.00     12.86 o 
   3   8  11       45.27       52.73      3.97 o 
   4   8  11      115.79      118.67      5.18 o 
   5   8  11      203.46      188.38      6.46 o 
   6   8  11      228.91      206.15      7.94 o 
   7   8  11        5.64        6.94      3.42 o 
   8   8  11      107.05      110.50      6.82 o 
   9   8  11      127.57      127.24      7.40 o 
   0   9  11        1.96        1.56      2.52 o 
   1   9  11      116.46      104.36      5.14 o 
   2   9  11       72.03       68.25      4.40 o 
   3   9  11       20.82       20.57      4.59 o 
   4   9  11       32.78       36.91      4.16 o 
   5   9  11      390.00      393.22     10.12 o 
   6   9  11      606.92      562.58     13.03 o 
   7   9  11       44.92       41.08      4.31 o 
   8   9  11       43.45       45.21      4.71 o 
   9   9  11       68.73       81.25      6.37 o 
   0  10  11      796.71      756.17     20.81 o 
   1  10  11       17.54        9.28      3.77 o 
   2  10  11       99.23       93.97      6.44 o 
   3  10  11      112.56      124.01      9.02 o 
   4  10  11      569.41      583.32     13.01 o 
   5  10  11       41.64       45.23      4.83 o 
   6  10  11      334.50      374.98      9.91 o 
   7  10  11       56.28       43.47      4.64 o 
   8  10  11       72.70       67.34      5.46 o 
   0  11  11       12.74        9.33      6.74 o 
   1  11  11       21.86       15.49      5.18 o 
   2  11  11       26.07       26.27      4.58 o 
   3  11  11       36.55       42.59      5.29 o 
   4  11  11      206.98      214.72      9.54 o 
   5  11  11      123.50      137.84      9.44 o 
   6  11  11      107.12      113.64      6.99 o 
   7  11  11       49.89       47.25      5.00 o 
   0  12  11      120.43      134.52     13.26 o 
   1  12  11       27.23       22.59      5.79 o 
   2  12  11      330.92      335.84     15.17 o 
   3  12  11       43.19       37.01      6.36 o 
   4  12  11      186.79      186.80     11.08 o 
   5  12  11       46.57       49.03      6.14 o 
   6  12  11      117.89      145.76      8.98 o 
   0  13  11       33.35       21.60     10.11 o 
   1  13  11       33.43       38.72      6.76 o 
   2  13  11       19.97        4.80      5.37 o 
   3  13  11      131.71      119.98      9.49 o 
   4  13  11       46.59       44.98      7.09 o 
   0  14  11        0.18        5.78     12.83 o 
   1  14  11       64.16       75.10      8.42 o 
   0   0  12     1194.56     1208.24     37.99 o 
   1   0  12      115.18      132.88      6.68 o 
   2   0  12      608.96      597.28     11.82 o 
   3   0  12        2.48        2.67      2.38 o 
   4   0  12       35.95       37.60      3.70 o 
   5   0  12      269.72      268.73      9.08 o 
   6   0  12        5.60        7.56      4.39 o 
   7   0  12       39.06       31.82      4.57 o 
   8   0  12       47.54       36.81      5.05 o 
   9   0  12        4.21        3.39      3.88 o 
  10   0  12      102.27       95.84      7.85 o 
  11   0  12       49.45       62.06      6.99 o 
   0   1  12       37.45       42.93      3.48 o 
   1   1  12       94.33       83.69      3.46 o 
   2   1  12      111.30      106.48      3.90 o 
   3   1  12      210.44      219.65      5.16 o 
   4   1  12      124.26      130.98      4.74 o 
   5   1  12      401.43      377.07     12.03 o 
   6   1  12      355.80      367.38      7.95 o 
   7   1  12       13.54       12.13      2.69 o 
   8   1  12       42.14       41.57      3.73 o 
   9   1  12      106.95      105.47      5.84 o 
  10   1  12      133.88      133.26      6.58 o 
  11   1  12       79.25       93.82      6.09 o 
   0   2  12      544.83      552.80     15.81 o 
   1   2  12     1189.08     1179.25     14.17 o 
   2   2  12      446.89      459.81      7.61 o 
   3   2  12     1096.82     1048.93     15.81 o 
   4   2  12     1514.92     1548.48     18.59 o 
   5   2  12      252.52      255.22      8.00 o 
   6   2  12     1159.36     1120.73     15.06 o 
   7   2  12       16.08       12.82      2.91 o 
   8   2  12        5.77        9.96      2.81 o 
   9   2  12      138.77      153.78      7.41 o 
  10   2  12        7.59        9.51      3.10 o 
  11   2  12      271.79      295.45      9.66 o 
   0   3  12        5.51        5.76      2.51 o 
   1   3  12      146.16      126.02      4.26 o 
   2   3  12       65.81       64.49      3.49 o 
   3   3  12      491.61      478.94      8.06 o 
   4   3  12      497.41      482.07      8.24 o 
   5   3  12      345.32      337.57      6.92 o 
   6   3  12       93.78       87.25      4.51 o 
   7   3  12      138.88      129.57      5.14 o 
   8   3  12      199.60      208.85      6.95 o 
   9   3  12       67.96       67.69      5.45 o 
  10   3  12       61.08       60.19      4.65 o 
  11   3  12       11.98       11.67      3.51 o 
   0   4  12      521.46      523.72     15.27 o 
   1   4  12     1536.54     1489.51     17.82 o 
   2   4  12      293.01      315.36      6.37 o 
   3   4  12      489.42      475.21      8.78 o 
   4   4  12       47.53       54.66      3.26 o 
   5   4  12       48.83       51.34      3.32 o 
   6   4  12      115.47      119.82      5.19 o 
   7   4  12        7.11        5.06      2.38 o 
   8   4  12      110.45      104.52      4.92 o 
   9   4  12      202.42      195.23      8.41 o 
  10   4  12      337.09      332.68      8.97 o 
   0   5  12       63.50       63.59      5.24 o 
   1   5  12        0.31       -1.77      1.91 o 
   2   5  12      188.00      173.61      5.03 o 
   3   5  12       11.67        7.35      2.20 o 
   4   5  12      131.07      121.41      4.63 o 
   5   5  12      401.94      397.30      7.85 o 
   6   5  12       79.57       85.98      4.26 o 
   7   5  12       12.92       12.97      2.65 o 
   8   5  12      111.83      109.15      5.46 o 
   9   5  12       12.74       11.47      3.64 o 
  10   5  12       17.66       18.36      4.09 o 
   0   6  12       13.72       22.34      3.94 o 
   1   6  12      144.41      145.36      5.28 o 
   2   6  12       23.53       23.81      2.82 o 
   3   6  12      288.34      247.54      7.13 o 
   4   6  12      334.78      302.90      8.49 o 
   5   6  12        3.96        5.72      2.26 o 
   6   6  12       95.19       92.81      4.49 o 
   7   6  12      359.27      351.91      7.84 o 
   8   6  12       35.63       38.83      4.41 o 
   9   6  12      225.42      228.14     11.76 o 
  10   6  12       19.17       13.87      4.61 o 
   0   7  12      232.41      241.27     15.08 o 
   1   7  12       97.19       95.08      4.46 o 
   2   7  12       61.68       63.60      3.87 o 
   3   7  12       99.49      108.48      4.85 o 
   4   7  12      382.09      381.18      7.75 o 
   5   7  12      354.91      357.03      9.39 o 
   6   7  12      428.86      431.77     11.97 o 
   7   7  12      122.80      119.79      5.74 o 
   8   7  12       46.57       48.22      5.26 o 
   9   7  12      148.94      150.74      7.35 o 
   0   8  12      431.96      410.02     11.87 o 
   1   8  12       54.67       49.07      3.62 o 
   2   8  12      405.70      370.23      9.82 o 
   3   8  12       38.34       39.75      3.85 o 
   4   8  12      132.03      123.36      6.96 o 
   5   8  12      260.34      239.70      7.28 o 
   6   8  12       37.74       35.58      4.55 o 
   7   8  12       93.66       78.19      5.78 o 
   8   8  12      102.90      111.10      6.36 o 
   9   8  12        2.55        1.59      3.28 o 
   0   9  12       18.88       23.17      4.27 o 
   1   9  12        8.47        8.53      2.90 o 
   2   9  12      174.57      173.86      6.76 o 
   3   9  12       16.77       13.22      3.12 o 
   4   9  12      139.69      134.89      6.81 o 
   5   9  12      260.38      256.49     10.95 o 
   6   9  12      325.24      330.67      9.23 o 
   7   9  12       36.54       27.76      4.48 o 
   8   9  12       18.67       14.96      3.82 o 
   0  10  12       34.01       34.60      6.05 o 
   1  10  12       69.13       74.33      7.30 o 
   2  10  12      205.87      199.71      8.84 o 
   3  10  12      212.35      189.95      8.06 o 
   4  10  12       98.75       99.34      6.22 o 
   5  10  12       56.78       64.38      5.47 o 
   6  10  12      128.66      131.59      9.71 o 
   7  10  12      262.18      273.97      9.55 o 
   0  11  12       16.73       17.97      7.53 o 
   1  11  12       43.77       35.25      6.28 o 
   2  11  12        9.22        4.16      3.98 o 
   3  11  12        6.37        3.52      4.03 o 
   4  11  12       24.13       18.81      4.70 o 
   5  11  12       26.02       28.84      6.14 o 
   6  11  12       58.58       54.67      5.62 o 
   0  12  12       42.92       21.79      8.33 o 
   1  12  12       98.76       82.03      8.00 o 
   2  12  12       31.95       28.10      6.11 o 
   3  12  12      187.04      169.48     10.61 o 
   4  12  12      142.25      153.04     10.42 o 
   5  12  12        0.96       -1.98      4.23 o 
   0  13  12       15.69       23.06     12.91 o 
   1  13  12        7.92       -4.71      5.11 o 
   2  13  12       74.67       66.59     10.25 o 
   3  13  12       43.96       40.64      7.05 o 
   1   0  13       88.82       86.55      6.64 o 
   2   0  13      548.59      555.51     13.56 o 
   3   0  13      537.09      573.05     13.98 o 
   4   0  13      908.81      887.62     18.68 o 
   5   0  13        0.61        0.63      2.79 o 
   6   0  13      193.71      196.50      9.03 o 
   7   0  13      312.41      272.03     10.18 o 
   8   0  13      250.63      261.17     10.99 o 
   9   0  13       69.89       92.62     13.13 o 
  10   0  13      217.02      202.48     11.01 o 
   0   1  13       73.71       77.28      5.49 o 
   1   1  13      805.47      807.27     12.17 o 
   2   1  13     1328.45     1378.52     19.59 o 
   3   1  13      730.70      712.77     11.32 o 
   4   1  13      764.51      762.56     12.04 o 
   5   1  13     1003.21      999.48     15.94 o 
   6   1  13      361.60      329.39     10.86 o 
   7   1  13      258.75      252.80      7.61 o 
   8   1  13      718.34      675.85     12.88 o 
   9   1  13       64.19       53.05      4.36 o 
  10   1  13       17.13       18.06      3.57 o 
   0   2  13       17.32       12.29      4.62 o 
   1   2  13      534.80      505.24      8.93 o 
   2   2  13      175.90      187.70      7.18 o 
   3   2  13      352.79      336.52      9.05 o 
   4   2  13      298.52      282.39      9.94 o 
   5   2  13       36.85       34.81      3.23 o 
   6   2  13       28.22       23.49      3.50 o 
   7   2  13      129.79      130.46      5.82 o 
   8   2  13       62.45       59.36      4.30 o 
   9   2  13       62.30       60.79      4.52 o 
  10   2  13       46.00       53.83      4.58 o 
   0   3  13      105.37       98.07      6.16 o 
   1   3  13      227.58      251.45      7.77 o 
   2   3  13      505.91      500.22      9.05 o 
   3   3  13      851.22      811.58     13.58 o 
   4   3  13      218.31      193.84      6.09 o 
   5   3  13      322.67      301.38      7.25 o 
   6   3  13      172.61      165.83      6.13 o 
   7   3  13       95.45      103.70      5.53 o 
   8   3  13      103.18       95.82      5.58 o 
   9   3  13       19.96       23.21      3.76 o 
  10   3  13       35.95       40.95      4.25 o 
   0   4  13       34.38       45.66      6.06 o 
   1   4  13      430.70      411.91      8.83 o 
   2   4  13      258.11      259.24      5.92 o 
   3   4  13      127.38      135.96      6.75 o 
   4   4  13      851.01      848.01     13.26 o 
   5   4  13       45.68       37.65      3.43 o 
   6   4  13      155.57      162.99      6.16 o 
   7   4  13      231.23      252.68      7.37 o 
   8   4  13       16.52       14.93      3.37 o 
   9   4  13        6.47        1.53      3.23 o 
  10   4  13       25.33       22.38      3.95 o 
   0   5  13      220.46      174.94     10.37 o 
   1   5  13       28.95       13.60      3.31 o 
   2   5  13      212.01      208.58      6.50 o 
   3   5  13      732.84      724.29     11.83 o 
   4   5  13      569.29      567.03     10.35 o 
   5   5  13      388.58      410.76      8.75 o 
   6   5  13      439.69      447.40      9.39 o 
   7   5  13      266.89      266.58      8.55 o 
   8   5  13       50.98       63.98      4.54 o 
   9   5  13       26.22       35.26      5.81 o 
  10   5  13      145.87      136.95      7.91 o 
   0   6  13       33.53       46.31      4.95 o 
   1   6  13       78.16       70.92      4.09 o 
   2   6  13      470.55      468.02      9.10 o 
   3   6  13       36.80       32.39      3.17 o 
   4   6  13       94.94       93.17      4.34 o 
   5   6  13      180.75      180.83      5.95 o 
   6   6  13       90.05       95.37      5.09 o 
   7   6  13       49.47       41.14      3.91 o 
   8   6  13       58.32       74.20      5.30 o 
   9   6  13      200.57      225.79      9.68 o 
   0   7  13       16.08       12.34      4.14 o 
   1   7  13      380.00      361.88      8.03 o 
   2   7  13      116.15      106.89      4.91 o 
   3   7  13       26.45       19.12      2.93 o 
   4   7  13       73.74       90.77      6.10 o 
   5   7  13      431.76      403.97      8.99 o 
   6   7  13       24.69       30.78      3.58 o 
   7   7  13       20.03       16.40      3.57 o 
   8   7  13       29.64       31.77      5.12 o 
   9   7  13       54.52       61.78      5.88 o 
   0   8  13      348.55      307.30     10.54 o 
   1   8  13       62.39       55.57      3.91 o 
   2   8  13      193.36      187.58      6.38 o 
   3   8  13       35.78       32.26      3.76 o 
   4   8  13      321.67      307.82      8.42 o 
   5   8  13       19.61       28.48      3.85 o 
   6   8  13      166.44      164.96      8.64 o 
   7   8  13        8.00       10.99      3.57 o 
   8   8  13       37.90       31.18      4.86 o 
   0   9  13       47.09       40.18      6.08 o 
   1   9  13       43.76       37.58      3.93 o 
   2   9  13      134.90      127.81      6.14 o 
   3   9  13      282.67      269.48      8.56 o 
   4   9  13       40.03       37.45      4.59 o 
   5   9  13      821.82      793.05     16.21 o 
   6   9  13       32.61       27.34      4.94 o 
   7   9  13       61.66       56.34      5.48 o 
   0  10  13       55.85       44.34      6.71 o 
   1  10  13       91.56       66.61      6.04 o 
   2  10  13       81.86       65.71      6.07 o 
   3  10  13      156.17      142.24      8.54 o 
   4  10  13        5.41        2.93      3.49 o 
   5  10  13       80.07       75.13      5.99 o 
   6  10  13       80.06       61.85      6.32 o 
   0  11  13       44.46       45.77      9.69 o 
   1  11  13       29.35       33.64      6.29 o 
   2  11  13        0.96       -5.57      3.71 o 
   3  11  13       43.95       58.88      6.07 o 
   4  11  13       38.86       48.56      5.98 o 
   5  11  13      120.55      124.02      9.83 o 
   0  12  13       38.30       23.37     16.88 o 
   1  12  13       41.38       43.01      8.73 o 
   2  12  13       83.42       88.11      8.56 o 
   3  12  13       20.58       30.83      6.56 o 
   0   0  14       26.25       23.41      5.57 o 
   1   0  14       18.33       15.55      3.60 o 
   2   0  14       64.62       67.36      5.52 o 
   3   0  14      302.93      345.11     12.66 o 
   4   0  14      583.57      599.39     17.74 o 
   5   0  14        2.17       -1.98      3.69 o 
   6   0  14       80.85       84.76      8.00 o 
   7   0  14       54.29       62.61      7.32 o 
   8   0  14      320.09      319.65     12.54 o 
   9   0  14        5.17        6.38      4.34 o 
  10   0  14       93.59       95.87      9.53 o 
   0   1  14      107.34      114.19      6.68 o 
   1   1  14       41.21       42.73      3.72 o 
   2   1  14      505.23      479.44      9.78 o 
   3   1  14      107.16      121.15      6.16 o 
   4   1  14       17.16       19.24      3.27 o 
   5   1  14      291.91      301.58      9.24 o 
   6   1  14       60.30       54.23      4.30 o 
   7   1  14      102.19      113.76      6.31 o 
   8   1  14       98.72      104.39      5.91 o 
   9   1  14       24.11       29.67      4.08 o 
  10   1  14       32.67       29.00      5.12 o 
   0   2  14      175.93      177.54      9.91 o 
   1   2  14      174.83      180.06      7.45 o 
   2   2  14      189.44      190.33      8.32 o 
   3   2  14      624.44      613.61     11.57 o 
   4   2  14       12.40       10.51      2.50 o 
   5   2  14      221.06      214.37      7.08 o 
   6   2  14      128.07      121.44      5.91 o 
   7   2  14      434.43      442.87     10.36 o 
   8   2  14      123.36      124.71      6.41 o 
   9   2  14       92.95      108.13      6.32 o 
  10   2  14      139.13      139.18      7.91 o 
   0   3  14       11.33       14.45      4.73 o 
   1   3  14      105.19       97.78      5.52 o 
   2   3  14      101.82      109.26      5.20 o 
   3   3  14       48.52       48.83      3.54 o 
   4   3  14      102.44      102.41      5.70 o 
   5   3  14        3.01        2.61      2.39 o 
   6   3  14       55.40       55.29      4.34 o 
   7   3  14       23.00       23.09      3.56 o 
   8   3  14      114.17      112.92      6.17 o 
   9   3  14      212.26      224.39      8.74 o 
   0   4  14      233.71      214.11     13.35 o 
   1   4  14      126.08      120.27      5.42 o 
   2   4  14       11.33        5.29      2.63 o 
   3   4  14       75.51       72.15      4.13 o 
   4   4  14      683.50      673.20     11.65 o 
   5   4  14       44.24       48.00      3.80 o 
   6   4  14      390.37      394.74      9.41 o 
   7   4  14      330.73      330.71      9.02 o 
   8   4  14       20.73       17.96      4.00 o 
   9   4  14      247.34      269.71     10.02 o 
   0   5  14        9.40        4.27      4.11 o 
   1   5  14       69.33       56.23      4.13 o 
   2   5  14      288.52      270.47      7.48 o 
   3   5  14      449.09      439.52      9.81 o 
   4   5  14      245.13      245.19      7.87 o 
   5   5  14        4.20        2.16      2.53 o 
   6   5  14      144.14      169.33      9.33 o 
   7   5  14      279.88      290.11      8.78 o 
   8   5  14       22.09       21.80      3.84 o 
   9   5  14       66.44       65.87      6.42 o 
   0   6  14      151.56      125.65      7.47 o 
   1   6  14       17.67       15.74      3.75 o 
   2   6  14      215.22      211.89      6.63 o 
   3   6  14       19.49       18.73      3.14 o 
   4   6  14       27.58       28.16      3.53 o 
   5   6  14       27.40       28.80      3.43 o 
   6   6  14        8.49       10.16      2.98 o 
   7   6  14       73.04       85.02      5.69 o 
   8   6  14       73.78       89.92      6.39 o 
   0   7  14       61.51       52.45      7.96 o 
   1   7  14      143.85      136.15      5.65 o 
   2   7  14      164.29      157.27      6.02 o 
   3   7  14      109.86       99.83      5.39 o 
   4   7  14      195.52      190.35      7.27 o 
   5   7  14      231.80      243.58     14.06 o 
   6   7  14       50.41       63.08      4.98 o 
   7   7  14       66.91       70.96      5.31 o 
   8   7  14       84.66       98.95      7.41 o 
   0   8  14      447.29      410.69     12.68 o 
   1   8  14       21.15       16.94      3.34 o 
   2   8  14        9.91        9.69      2.85 o 
   3   8  14      196.31      194.29      7.42 o 
   4   8  14       18.68       22.01      3.62 o 
   5   8  14       56.84       52.73      5.00 o 
   6   8  14      185.01      172.23      9.74 o 
   7   8  14      120.15      109.10      7.07 o 
   0   9  14       18.81       14.73      5.18 o 
   1   9  14       12.02        8.63      3.21 o 
   2   9  14       23.84       23.81      3.75 o 
   3   9  14      189.77      190.69      8.20 o 
   4   9  14       23.41       22.86      4.34 o 
   5   9  14       41.17       48.63      5.26 o 
   6   9  14      276.05      276.10     11.73 o 
   0  10  14       58.50       49.62      7.25 o 
   1  10  14       40.94       46.50      5.74 o 
   2  10  14       63.02       69.24      6.39 o 
   3  10  14       68.72       64.94      7.10 o 
   4  10  14      630.67      649.62     14.71 o 
   5  10  14       16.98       18.53      4.50 o 
   0  11  14       16.55        9.41      7.95 o 
   1  11  14       39.19       43.74      6.88 o 
   2  11  14        8.24       10.15      4.69 o 
   3  11  14        7.67        0.53      4.37 o 
   4  11  14       41.79       37.36      5.67 o 
   0  12  14       11.34       22.52      8.96 o 
   1  12  14        0.88       -0.54      5.51 o 
   1   0  15      369.62      375.52     18.70 o 
   2   0  15        0.64        3.73      3.56 o 
   3   0  15      123.36      121.54     14.07 o 
   4   0  15       48.21       67.64     13.66 o 
   5   0  15      104.78       99.73      8.43 o 
   6   0  15        0.02        1.34      4.03 o 
   7   0  15      273.64      270.77     23.37 o 
   8   0  15      140.62      162.55     11.45 o 
   9   0  15        0.13       -2.06      4.62 o 
   0   1  15      390.14      386.69     11.42 o 
   1   1  15       11.34       10.71      2.73 o 
   2   1  15      130.68      141.03      6.26 o 
   3   1  15      176.79      196.28      7.76 o 
   4   1  15       77.52       73.76      5.12 o 
   5   1  15      637.10      644.29     13.70 o 
   6   1  15       43.82       48.37      4.69 o 
   7   1  15       11.56        9.97      3.46 o 
   8   1  15       13.55       15.29      3.88 o 
   9   1  15       73.91       87.16      6.46 o 
   0   2  15       74.39       75.25      7.07 o 
   1   2  15       27.35       30.65      3.68 o 
   2   2  15       66.84       67.80      4.42 o 
   3   2  15      347.26      345.89      8.62 o 
   4   2  15       34.45       39.34      4.84 o 
   5   2  15       11.99       18.00      3.50 o 
   6   2  15      234.35      258.08      8.74 o 
   7   2  15       75.70       79.98      5.81 o 
   8   2  15      333.41      319.99     10.45 o 
   9   2  15      128.12      148.52      7.35 o 
   0   3  15      615.85      579.69     17.49 o 
   1   3  15      297.65      263.30      8.18 o 
   2   3  15      468.96      474.90     11.12 o 
   3   3  15      371.37      375.56      9.09 o 
   4   3  15       79.45       76.05      4.83 o 
   5   3  15      521.41      532.47     16.46 o 
   6   3  15      109.18      103.81      6.21 o 
   7   3  15      263.99      283.81      8.70 o 
   8   3  15       61.51       69.15      5.25 o 
   9   3  15       34.67       35.23      4.47 o 
   0   4  15       13.35        5.19      4.34 o 
   1   4  15      196.35      165.96      8.14 o 
   2   4  15      287.65      277.46      8.47 o 
   3   4  15      130.76      128.66      6.52 o 
   4   4  15      226.03      224.64      7.56 o 
   5   4  15       10.83        6.33      2.71 o 
   6   4  15       58.23       56.88      4.60 o 
   7   4  15      133.34      134.34      6.64 o 
   8   4  15       66.70       73.71      5.52 o 
   0   5  15       90.27       79.19      7.64 o 
   1   5  15      119.76      113.84      6.17 o 
   2   5  15      319.72      318.92      9.21 o 
   3   5  15       42.23       27.76      3.55 o 
   4   5  15       48.76       51.28      4.24 o 
   5   5  15       11.21        2.96      2.65 o 
   6   5  15       26.27       20.69      3.60 o 
   7   5  15       12.66       13.68      3.48 o 
   8   5  15      131.11      149.03      7.29 o 
   0   6  15       94.09      106.44      9.43 o 
   1   6  15      108.78       99.18      5.88 o 
   2   6  15        2.36        4.27      2.77 o 
   3   6  15        8.59        5.56      2.87 o 
   4   6  15       91.48       99.92      8.58 o 
   5   6  15      143.84      138.47      6.52 o 
   6   6  15        9.70        8.52      3.07 o 
   7   6  15      132.21      143.01      7.70 o 
   8   6  15       48.07       57.82      5.67 o 
   0   7  15       41.99       27.88      4.81 o 
   1   7  15       57.20       51.11      4.36 o 
   2   7  15       83.77       84.91      5.18 o 
   3   7  15       55.40       67.52      4.86 o 
   4   7  15       16.84       20.28      3.85 o 
   5   7  15       66.14       63.17      5.44 o 
   6   7  15       19.66       21.29      4.24 o 
   7   7  15       50.45       60.10      5.20 o 
   0   8  15       31.00       21.88      4.75 o 
   1   8  15      125.00      113.59      5.56 o 
   2   8  15        6.73        3.94      3.39 o 
   3   8  15       68.31       72.41      5.72 o 
   4   8  15      160.49      145.60      7.49 o 
   5   8  15       59.63       72.61      5.91 o 
   6   8  15       29.33       31.33      5.25 o 
   0   9  15        2.09       -6.61      4.41 o 
   1   9  15       49.04       50.03      4.66 o 
   2   9  15       32.14       19.87      3.86 o 
   3   9  15        4.98        6.67      3.79 o 
   4   9  15      363.31      389.33     12.40 o 
   5   9  15        6.88       -0.25      4.00 o 
   0  10  15       17.99       22.30      6.45 o 
   1  10  15       88.58       98.43      9.01 o 
   2  10  15       31.19       29.39      5.53 o 
   3  10  15      252.13      255.09     10.95 o 
   4  10  15       19.73       12.39      4.68 o 
   0  11  15      133.51      151.22     14.90 o 
   1  11  15      194.89      238.55     12.74 o 
   0   0  16       22.00       34.37      9.33 o 
   1   0  16      519.73      508.84     18.70 o 
   2   0  16      286.08      273.77     11.88 o 
   3   0  16      717.02      726.08     20.78 o 
   4   0  16        6.70        2.72      3.96 o 
   5   0  16       11.81        5.97      4.52 o 
   6   0  16       52.91       41.47      7.03 o 
   7   0  16      201.90      215.97     13.21 o 
   8   0  16      457.30      450.60     17.89 o 
   0   1  16       93.26       92.70      7.74 o 
   1   1  16      227.26      237.21      7.72 o 
   2   1  16       13.48       13.82      3.21 o 
   3   1  16      164.47      162.45      7.31 o 
   4   1  16      118.97      117.91      6.44 o 
   5   1  16        8.38        9.86      3.29 o 
   6   1  16      333.25      348.77     10.60 o 
   7   1  16       12.91       12.23      3.75 o 
   8   1  16       51.89       57.44      5.54 o 
   0   2  16        0.04        1.23      3.89 o 
   1   2  16        3.60        1.78      2.74 o 
   2   2  16        1.00        0.94      2.75 o 
   3   2  16       32.63       34.09      3.96 o 
   4   2  16      579.12      558.79     12.69 o 
   5   2  16        3.97        1.10      2.90 o 
   6   2  16      150.42      135.95      7.25 o 
   7   2  16       36.21       35.12      4.59 o 
   8   2  16        1.82        0.81      3.52 o 
   0   3  16       28.95       24.57      5.45 o 
   1   3  16       40.45       39.25      4.17 o 
   2   3  16      107.64      115.91      6.29 o 
   3   3  16      193.85      203.97      9.18 o 
   4   3  16      167.49      167.82      7.59 o 
   5   3  16       90.57       94.91     11.02 o 
   6   3  16       22.70       25.03      4.14 o 
   7   3  16       21.99       26.20      4.35 o 
   8   3  16      219.50      244.76     10.13 o 
   0   4  16       24.68       23.01      5.25 o 
   1   4  16       53.99       53.43      4.73 o 
   2   4  16       64.55       69.49      5.27 o 
   3   4  16       30.46       30.45      4.07 o 
   4   4  16      138.17      143.61     11.94 o 
   5   4  16       31.93       28.59      4.72 o 
   6   4  16      225.84      233.87      9.53 o 
   7   4  16       44.46       50.26      5.23 o 
   0   5  16        4.36        0.88      4.09 o 
   1   5  16       69.44       70.59      5.25 o 
   2   5  16        5.57        5.34      3.13 o 
   3   5  16        6.00        3.71      3.19 o 
   4   5  16      168.72      161.45      7.65 o 
   5   5  16       28.30       30.32      4.68 o 
   6   5  16       11.29        9.77      3.65 o 
   7   5  16        1.56       -1.52      3.31 o 
   0   6  16      566.79      579.88     18.57 o 
   1   6  16       11.46       11.77      3.51 o 
   2   6  16       30.12       30.53      4.18 o 
   3   6  16      260.34      249.19      9.04 o 
   4   6  16       37.76       38.60      4.62 o 
   5   6  16       26.94       25.86      4.24 o 
   6   6  16       10.18       10.59      4.32 o 
   0   7  16        0.54       -1.38      4.27 o 
   1   7  16       36.25       39.28      4.51 o 
   2   7  16       39.82       45.25      4.76 o 
   3   7  16      236.77      260.18      9.46 o 
   4   7  16       81.06       91.07      6.19 o 
   5   7  16      296.65      318.87     10.32 o 
   6   7  16       95.40       89.42      6.45 o 
   0   8  16        8.60        7.37      5.08 o 
   1   8  16       65.29       64.38      5.41 o 
   2   8  16        2.67        8.15      3.94 o 
   3   8  16       35.80       39.84      4.90 o 
   4   8  16       84.94       94.35      6.60 o 
   5   8  16      161.22      146.34      7.83 o 
   0   9  16      188.38      168.38     14.44 o 
   1   9  16       54.59       66.54      6.40 o 
   2   9  16       79.84       78.93      6.22 o 
   3   9  16       18.54       24.88      6.19 o 
   4   9  16      116.92      134.12      8.60 o 
   0  10  16       97.41      100.77     12.11 o 
   1  10  16       43.92       52.97      7.18 o 
   1   0  17      352.98      333.00     16.76 o 
   2   0  17      293.10      336.34     13.56 o 
   3   0  17       60.23       66.91      7.46 o 
   4   0  17      245.49      283.13     13.28 o 
   5   0  17        5.55        6.49      5.17 o 
   6   0  17      248.82      244.92     24.91 o 
   7   0  17        3.86       -1.54      4.66 o 
   0   1  17       13.65       12.74      6.56 o 
   1   1  17      160.72      159.95      8.11 o 
   2   1  17      275.32      278.30     10.74 o 
   3   1  17      224.02      222.68      8.55 o 
   4   1  17        3.23       11.12      3.37 o 
   5   1  17       68.39       72.62      5.69 o 
   6   1  17       59.83       54.41      5.29 o 
   7   1  17       19.38       25.99      4.56 o 
   0   2  17      150.63      139.91      9.85 o 
   1   2  17       34.32       30.51      4.45 o 
   2   2  17       24.52       19.10      4.07 o 
   3   2  17      114.07      106.02      6.95 o 
   4   2  17       55.76       63.02      5.26 o 
   5   2  17       46.74       50.56      5.00 o 
   6   2  17       97.40      101.18      6.59 o 
   7   2  17      340.94      353.40     10.96 o 
   0   3  17      147.06      135.64      9.83 o 
   1   3  17      215.61      208.50     10.13 o 
   2   3  17      101.03       95.69      6.64 o 
   3   3  17      139.22      122.56     10.98 o 
   4   3  17      204.66      191.83      9.19 o 
   5   3  17       31.92       24.96      4.19 o 
   6   3  17      311.36      321.91     10.21 o 
   7   3  17       82.22       96.03      6.70 o 
   0   4  17       39.75       37.00      6.28 o 
   1   4  17       21.04       22.27      4.65 o 
   2   4  17       23.76       23.85      3.98 o 
   3   4  17      442.60      432.11     16.29 o 
   4   4  17       74.25       75.46      6.26 o 
   5   4  17       55.76       49.77      5.56 o 
   6   4  17       35.07       36.09      4.76 o 
   0   5  17       26.47       26.56      5.88 o 
   1   5  17       67.10       74.27      5.72 o 
   2   5  17        6.91        9.42      3.50 o 
   3   5  17       34.47       35.24      4.62 o 
   4   5  17      137.07      148.65     11.14 o 
   5   5  17      191.13      199.53      9.86 o 
   6   5  17       52.60       48.50      5.85 o 
   0   6  17        0.29       -2.43      4.44 o 
   1   6  17      243.52      249.49      9.30 o 
   2   6  17       90.71       78.70      6.02 o 
   3   6  17      225.06      220.96      9.06 o 
   4   6  17       37.35       41.09      4.88 o 
   5   6  17       48.04       56.06      5.87 o 
   0   7  17        5.65        7.98      5.12 o 
   1   7  17      187.59      212.62      9.16 o 
   2   7  17      226.25      228.05     14.84 o 
   3   7  17       61.65       72.47      6.03 o 
   4   7  17        4.19        4.78      4.06 o 
   0   8  17        0.52       -1.55      4.71 o 
   1   8  17        5.41        2.27      4.00 o 
   2   8  17       12.84       13.33      4.41 o 
   3   8  17       52.74       51.20      6.03 o 
   0   0  18      252.39      278.07     25.16 o 
   1   0  18      199.36      192.13     14.53 o 
   2   0  18        1.04        2.49      5.19 o 
   3   0  18      284.08      295.41     16.38 o 
   4   0  18      118.25      150.96     12.89 o 
   5   0  18        8.38       19.58      5.91 o 
   6   0  18      295.42      320.60     23.63 o 
   0   1  18        0.05       -0.81      5.01 o 
   1   1  18       12.59       14.15      4.34 o 
   2   1  18      130.87      142.38      8.04 o 
   3   1  18       89.89      100.91      7.88 o 
   4   1  18       63.38       69.71      5.60 o 
   5   1  18       78.35       78.11      5.99 o 
   6   1  18       18.05       20.44      4.75 o 
   0   2  18      224.66      250.66     16.94 o 
   1   2  18       35.67       30.23      4.64 o 
   2   2  18      217.32      233.78     10.00 o 
   3   2  18      230.06      224.40     10.53 o 
   4   2  18        5.36        4.98      3.71 o 
   5   2  18       33.76       43.53      5.58 o 
   6   2  18       79.88       60.96      5.59 o 
   0   3  18       22.77       21.65      5.96 o 
   1   3  18      135.37      123.65      7.55 o 
   2   3  18      117.88      134.42      7.94 o 
   3   3  18      194.88      202.76      9.73 o 
   4   3  18       16.24       14.22      4.18 o 
   5   3  18        8.67        9.91      4.11 o 
   0   4  18       67.51       75.54      8.36 o 
   1   4  18      335.23      338.43     10.38 o 
   2   4  18       59.13       48.90      5.43 o 
   3   4  18      134.95      148.14      8.51 o 
   4   4  18       17.12       24.80      4.72 o 
   5   4  18       91.82      101.06      7.58 o 
   0   5  18      169.23      184.16     12.84 o 
   1   5  18        0.72        0.77      3.43 o 
   2   5  18       10.36        9.21      3.75 o 
   3   5  18       18.46       30.18      4.99 o 
   4   5  18        6.08        3.38      3.83 o 
   0   6  18        8.02        6.56      5.19 o 
   1   6  18      128.99      153.08      8.11 o 
   2   6  18      176.15      196.35      8.96 o 
   3   6  18       16.03       16.02      4.19 o 
   0   7  18        1.12        4.51      5.15 o 
   1   7  18      114.02      114.40      7.18 o 
   2   7  18        2.05        5.60      3.73 o 
   1   0  19        5.56       -2.84      5.20 o 
   2   0  19      343.13      311.52     17.23 o 
   3   0  19       34.27       52.10     17.97 o 
   4   0  19       54.83       89.03      9.16 o 
   0   1  19      410.11      402.32     26.93 o 
   1   1  19       84.44       97.55      7.94 o 
   2   1  19      405.52      428.89     15.73 o 
   3   1  19       67.14       81.90      6.75 o 
   4   1  19       50.67       52.76      5.87 o 
   0   2  19      159.24      160.13     25.40 o 
   1   2  19       16.25       16.43      4.70 o 
   2   2  19       99.97      106.00      7.26 o 
   3   2  19       54.40       59.05      5.96 o 
   4   2  19       22.03       27.30      4.85 o 
   0   3  19      107.60      106.88     11.84 o 
   1   3  19       82.61       64.53      7.35 o 
   2   3  19      159.59      165.13      9.92 o 
   3   3  19      281.74      293.27     21.31 o 
   0   4  19       68.16       75.73      8.64 o 
   1   4  19       35.47       25.74      4.91 o 
   2   4  19       90.52       84.45      6.92 o 
   3   4  19        4.53       12.55      4.23 o 
   0   5  19       84.50       85.89      9.20 o 
   1   5  19       41.83       37.98      4.99 o 
   0   0  20      210.97      211.74     23.23 o 
   1   0  20       29.82       33.54      8.26 o 
   0   1  20       72.67       69.74     10.30 o 
                                                 
